# Supplementary material for: LeishIF4E-5 Is a Promastigote-Specific Cap-Binding Protein in Leishmania
Source: Int J Mol Sci. 2021 Apr 12;22(8):3979. doi: 10.3390/ijms22083979 (PMC8069130; doi:10.3390/ijms22083979)
Supplement: Supplementary file 1 [file ijms-22-03979-s001.zip]

Archive with 21 entries (20 files):
- CaptionsForSupFigs.docx
- Fig S1_4Es similarities.tif
- Fig S2_DensitometryTA.tif
- Fig S3 CONFOCAL_BroadField.tif
- Fig S4 E_S Cap binding.tif
- Fig S5_Apah_Alignment.tif
- Fig S6A_LeishIF4G1_2.tif
- Fig S6B_Tbrucei 4Gs.tif
- Fig S7 (1)_4Gs_Similarities.tif
- Fig S8_Expression of recombinant 4E5.tif
- Fig S9_4G1_4G2 Breakdown products.tif
- Full Blots/
- Full Blots/Fig S Full blots   Recombinant asay part 2 (2).tif
- Full Blots/Fig S Full blots  Recombinant asay part 1 (2).tif
- Full Blots/Fig S Full blots m7GTP assay (1).tif
- Full Blots/Full Blots.zip
- supplemental figures with legends.docx
- supplemental figures with legends.pdf
- TableS1_New_Feb25.xlsx
- TableS2_GO_March1.xlsx
- TableS3_4G1and4G2_breakdownMS.xlsx
