# Supplementary material for: LeishIF4E-5 Is a Promastigote-Specific Cap-Binding Protein in Leishmania
Source: Int J Mol Sci. 2021 Apr 12;22(8):3979. doi: 10.3390/ijms22083979 (PMC8069130; doi:10.3390/ijms22083979)
Supplement: Supplementary file 1 [file ijms-22-03979-s001.zip › TableS1_New_Feb25.xlsx]

## Sheet: Raw data
	Accession no	Protein names	iBAQ 4E5-1	iBAQ 4E5-2	iBAQ 4E5-3	iBAQ Luciferse-1	iBAQ Luciferse-2	iBAQ Luciferse-3	Q-value	Score	MS/MS Count	Razor + unique peptides 4E5-1	Razor + unique peptides 4E5-2	Razor + unique peptides 4E5-3	Razor + unique peptides Luciferse-1	Razor + unique peptides Luciferse-2	Razor + unique peptides Luciferse-3	Intensity 4E5-1	Intensity 4E5-2	Intensity 4E5-3	Intensity Luciferse-1	Intensity Luciferse-2	Intensity Luciferse-3	iBAQ 4E5-1_1_	iBAQ 4E5-2_1_	iBAQ 4E5-3_1_	iBAQ Luciferse-1_1_	iBAQ Luciferse-2_1_	iBAQ Luciferse-3_1_	t-test p value-(4E5 vs luciferase)	Log2 FC (4E5 vs luciferase)	Razor + unique peptides
	LmjF.19.1290:mRNA-p1	SPFH domain / Band 7 family	14	14	14	20.6837	20.4868	21.3964	0.0020425	2.0238	3	0	0	0	2	1	2	0	0	0	28633000	24980000	46926000	0	0	0	1684300	1469400	2760300	1.56579e-05	-6.85564	2
	LmjF.33.0380:mRNA-p1	hypothetical protein, conserved	14	14	14	22.4672	22.4305	22.2979	0	4.5358	9	0	0	0	2	2	1	0	0	0	115970000	113050000	103130000	0	0	0	5798300	5652600	5156400	8.42012e-09	-8.39854	2
	LmjF.19.1280:mRNA-p1	SPFH domain / Band 7 family	14	14	14	21.265	20.2624	19.6026	0.001269	2.3274	5	0	0	0	2	1	2	0	0	0	35281000	17608000	11146000	0	0	0	2520100	1257700	796130	0.000190609	-6.37668	2
	LmjF.25.0670:mRNA-p1	epsin	24.6042	25.0498	24.2668	23.5884	23.7812	24.1287	0	55.855	224	7	6	6	6	5	8	714080000	972480000	565180000	353160000	403640000	513610000	25503000	34732000	20185000	12613000	14416000	18343000	0.0431932	0.807468	8
	LmjF.33.0220:mRNA-p1	hypothetical protein, conserved	14	14	14	21.5446	21.7428	21.4577	0.00043573	2.6028	20	0	0	0	1	1	1	0	0	0	21413000	24567000	20160000	0	0	0	3059000	3509500	2880100	9.19676e-08	-7.58172	2
	LmjF.29.2570:mRNA-p1	Serine/threonine-protein kinase NEK7	25.8857	25.6481	26.0192	24.2721	24.2969	23.8842	0	198.02	293	11	9	10	9	8	8	1549900000	1314600000	1700200000	506470000	515280000	387070000	61996000	52583000	68009000	20259000	20611000	15483000	0.000590064	1.69994	14
	LmjF.36.2030:mRNA-p1	chaperonin HSP60, mitochondrial precursor	30.8075	31.0286	30.6695	30.4539	30.4377	30.9222	0	323.31	3776	49	41	43	41	43	49	58257000000	67904000000	52943000000	45591000000	45084000000	63075000000	1879200000	2190500096	1707800064	1470700032	1454300032	2034700032	0.292037	0.230626	52
	LmjF.28.2170:mRNA-p1	Mitochondrial import receptor subunit ATOM69	25.9985	26.0932	26.0371	25.1252	25.6025	25.7689	0	323.31	520	17	16	19	17	20	18	3083800000	3293000000	3167400000	1683400000	2343600000	2630100000	67038000	71586000	68857000	36596000	50948000	57175000	0.0492111	0.544055	25
	LmjF.33.1150:mRNA-p1	pumilio protein 6	25.3082	25.7263	25.6579	24.5543	24.7784	24.6995	0	323.31	454	13	16	17	16	16	13	1537200000	2054000000	1958900000	911520000	1064700000	1008100000	41547000	55513000	52943000	24636000	28776000	27246000	0.00363447	0.886777	24
	LmjF.30.0800:mRNA-p1	rac serine-threonine kinase	23.7962	24.726	24.5512	22.9476	23.4578	23.11	0	96.478	115	7	10	9	6	7	4	335030000	638250000	565410000	186060000	264980000	208230000	14567000	27750000	24583000	8089700	11521000	9053400	0.0212596	1.18597	13
	LmjF.28.2420:mRNA-p1	2-oxoglutarate dehydrogenase, E2 component, dihydrolipoamide succinyltransferase	27.4941	27.981	27.5975	26.7759	26.8243	27.0251	0	291.16	813	13	16	13	15	14	12	3591800000	5033700000	3858700000	2183300000	2257800000	2594900000	189040000	264930000	203090000	114910000	118830000	136570000	0.0080619	0.815793	19
	LmjF.15.0090:mRNA-p1	ATP-dependent protease ATPase subunit HslU1	25.6284	26.0474	25.8667	25.0141	25.2086	25.3244	0	323.31	429	18	17	19	16	16	14	1400500000	1872400000	1652100000	914890000	1046900000	1134400000	51870000	69349000	61188000	33885000	38775000	42014000	0.0117456	0.665126	26
	LmjF.28.1200:mRNA-p1	luminal binding protein 1 (BiP)	30.3732	30.6158	30.4225	29.7887	29.8324	30.2901	0	323.31	3670	55	45	48	46	47	50	50065000000	59236000000	51807000000	33389000000	34415000000	47265000000	1390700032	1645400064	1439100032	927480000	955980032	1312899968	0.0472714	0.500073	59
	LmjF.35.4950:mRNA-p1	zinc finger protein family member	22.8279	22.2571	22.7623	20.9706	21.4111	21.1026	0	183.54	155	6	4	7	2	3	3	297820000	200500000	284570000	82192000	111540000	90067000	7445400	5012600	7114200	2054800	2788600	2251700	0.00283578	1.45435	12
	LmjF.36.2020:mRNA-p1	chaperonin HSP60, mitochondrial precursor	27.1553	26.9584	26.8735	26.6811	26.7095	27.3065	0	323.31	879	13	13	14	13	13	14	5231500000	4564100000	4303100000	3765900000	3841000000	5809600000	149470000	130400000	122950000	107600000	109740000	165990000	0.68349	0.0966695	15
	LmjF.31.2970:mRNA-p1	acetyl-CoA carboxylase	25.9531	26.9127	26.3734	26.0796	26.4281	25.9684	0	323.31	1952	47	64	61	58	60	58	7860600000	15287000000	10519000000	8580800000	10925000000	7944400000	64963000	126340000	86935000	70916000	90291000	65656000	0.458393	0.254392	75
	LmjF.36.0500:mRNA-p1	TPR-repeat-containing chaperone protein DNAJ	23.9719	24.3346	24.2645	23.4604	23.3213	24.0867	0	83.247	184	6	7	8	7	5	7	460720000	592410000	564290000	323170000	293460000	498880000	16454000	21157000	20153000	11542000	10481000	17817000	0.0947147	0.567547	9
	LmjF.20.0870:mRNA-p1	ATP-dependent RNA helicase	14	14	14	14	14	14	0	7.8213	12	0	0	0	0	0	0	0	0	0	0	0	0	0	0	0	0	0	0	1	0	4
	LmjF.15.0440:mRNA-p1	tb-292 membrane associated protein-like protein (pseudogene)	19.727	19.2168	19.8105	18.7845	19.8361	19.8247	0	166.23	198	12	10	11	11	11	12	827870000	581280000	877230000	430780000	892900000	885880000	867790	609310	919530	451550	935950	928600	0.807097	0.103015	16
	LmjF.17.0735:mRNA-p1	ysine decarboxylase-like protein	24.218	24.6339	24.4998	24.9523	25.2753	25.2667	0	42.041	101	2	2	2	3	3	3	370770000	494670000	450740000	616800000	771600000	766990000	19514000	26035000	23723000	32463000	40610000	40368000	0.0116678	-0.714198	3
	LmjF.19.0800:mRNA-p1	ABC transport system ATP-binding protein	25.3748	26.0078	25.6595	24.8197	25.2977	25.1517	0	323.31	300	11	12	12	8	11	10	1305300000	2024200000	1590000000	888360000	1237300000	1118200000	43509000	67473000	52999000	29612000	41244000	37274000	0.0629647	0.591017	17
	LmjF.34.4060:mRNA-p1	ubiquitin hydrolase	22.2949	23.1142	22.6251	22.1918	22.3477	22.6303	0	75.106	108	4	6	5	5	4	4	241830000	426750000	304040000	225170000	250850000	305140000	5145400	9079800	6468900	4790800	5337300	6492300	0.346683	0.288119	8
	LmjF.08.1110:mRNA-p1	stress-induced protein sti1	28.0547	28.5452	28.1986	27.5028	27.4551	27.7374	0	323.31	1561	40	45	42	43	35	38	10037000000	14102000000	11090000000	6846400000	6623900000	8055500000	278800000	391710016	308060000	190180000	184000000	223760000	0.0144836	0.701068	53
	LmjF.36.2950:mRNA-p1	succinyl-CoA ligase [GDP-forming] beta-chain	28.4685	28.5861	28.3288	27.4458	27.6301	27.7713	0	323.31	1190	20	16	16	15	15	17	7428600000	8059200000	6742900000	3656200000	4154400000	4581500000	371430016	402960000	337140000	182810000	207720000	229080000	0.00214309	0.845413	24
	LmjF.30.1230:mRNA-p1	Zinc finger, C3HC4 type (RING finger)	20.7771	21.698	22.0333	14	14	14	0	6.4322	45	2	3	3	0	0	0	59297000	112270000	141640000	0	0	0	1796900	3402100	4292200	0	0	0	3.70401e-05	7.50279	3
	LmjF.14.1330:mRNA-p1	DnaJ domain containing protein	24.1632	24.6638	24.2906	23.2495	23.273	23.8269	0	323.31	208	7	7	6	6	3	6	507230000	717650000	554060000	269250000	273670000	401770000	18786000	26580000	20521000	9972100	10136000	14880000	0.0186806	0.922756	10
	LmjF.16.0970:mRNA-p1	hypothetical protein, conserved	20.4326	20.6187	20.2269	19.9861	19.8434	19.8411	0	79.965	41	2	2	1	2	2	2	65100000	74064000	56451000	47770000	43274000	43203000	1415200	1610100	1227200	1038500	940730	939190	0.0120531	0.535894	4
	LmjF.31.0190:mRNA-p1	nucleolar protein	24.1473	24.6473	24.5485	23.6219	23.5554	23.1914	0	111.11	102	7	8	8	5	4	6	501680000	709520000	662540000	348530000	332860000	258630000	18581000	26278000	24538000	12909000	12328000	9578900	0.00815902	0.991484	9
	LmjF.24.2030:mRNA-p1	3-oxoacyl-(acyl-carrier protein) reductase	25.1667	25.5957	25.541	25.0035	25.0455	25.1451	0	189.01	124	4	5	5	5	4	4	564960000	760630000	732320000	504540000	519430000	556570000	37664000	50709000	48821000	33636000	34629000	37104000	0.058877	0.36979	5
	LmjF.09.0100:mRNA-p1	flagellar pocket cytoskeletal protein bilbo1	25.0446	24.83	24.7167	24.688	24.4143	24.9995	0	323.31	309	14	11	14	15	10	15	1245900000	1073600000	992580000	973020000	804890000	1207600000	34607000	29824000	27572000	27028000	22358000	33544000	0.448765	0.163148	23
	LmjF.15.0170:mRNA-p1	protein phosphatase 2C	23.8422	24.1265	23.4225	23.6712	23.2377	24.2909	0	152.63	111	4	4	3	5	3	4	300770000	366300000	224870000	267150000	197820000	410500000	15039000	18315000	11243000	13358000	9890800	20525000	0.870603	0.063839	6
	LmjF.27.1260:mRNA-p1	T-complex protein 1, beta subunit	28.0329	28.486	28.1463	28.6631	28.3183	28.5804	0	323.31	1556	32	34	32	33	30	36	9337300000	12782000000	10101000000	14452000000	11380000000	13647000000	274630016	375950016	297089984	425060000	334700000	401380000	0.155902	-0.298858	40
	LmjF.07.0340:mRNA-p1	ATP-dependent RNA helicase DBP2B	27.077	27.737	27.5875	26.2183	26.6786	26.1357	0	323.31	918	23	28	28	25	23	22	5096800000	8053400000	7260400000	2810600000	3866700000	2654200000	141580000	223710000	201680000	78073000	107410000	73729000	0.0127182	1.123	32
	LmjF.32.0840:mRNA-p1	hypothetical protein, conserved	27.4719	27.9172	27.8588	27.1969	27.0434	27.5085	0	323.31	715	15	11	11	11	11	12	3164500000	4308900000	4138000000	2615300000	2351500000	3245900000	186150000	253470000	243410000	153840000	138320000	190930000	0.0629426	0.499728	16
	LmjF.24.0770:mRNA-p1	malic enzyme	26.5678	26.957	26.6953	25.3656	25.5207	25.2104	0	323.31	803	21	21	21	20	19	20	3183200000	4168900000	3477100000	1383400000	1540400000	1242300000	99475000	130280000	108660000	43231000	48138000	38822000	0.000698914	1.3745	26
	LmjF.29.0870:mRNA-p1	hypothetical protein, conserved	26.6575	26.6384	26.7005	29.2273	29.5387	29.8894	0	128.22	306	9	8	8	7	8	8	2117000000	2089200000	2181200000	12570000000	15598000000	19891000000	105850000	104460000	109060000	628499968	779880000	994529984	0.00011439	-2.88636	11
	LmjF.27.2330:mRNA-p1	GTP binding protein	27.5341	27.4633	27.2744	27.3361	27.5731	27.8888	0	180.67	529	15	15	16	15	16	16	4081400000	3886100000	3409200000	3557900000	4193200000	5218900000	194350000	185050000	162340000	169430000	199680000	248520000	0.379901	-0.175383	20
	LmjF.23.0690:mRNA-p1	3-ketoacyl-CoA thiolase	25.7681	25.8457	25.8545	24.5139	24.1266	24.3121	0	323.31	516	10	9	8	7	8	7	1257200000	1326600000	1334800000	527030000	402940000	458240000	57144000	60302000	60673000	23956000	18316000	20829000	0.00019773	1.50526	19
	LmjF.35.2980:mRNA-p1	chaperone protein DnaJ	26.4397	26.4983	26.2576	25.8642	25.9053	25.8436	0	323.31	383	13	15	14	18	14	12	2457500000	2559400000	2166100000	1649200000	1696800000	1625800000	91020000	94792000	80227000	61081000	62845000	60216000	0.00212145	0.527456	19
	LmjF.34.0150:mRNA-p1	malate dehydrogenase	14	14	14	14	14	14	0	11.349	25	0	0	0	0	0	0	0	0	0	0	0	0	0	0	0	0	0	0	1	0	3
	LmjF.30.2550:mRNA-p1;LmjF.30.2490:mRNA-p1;LmjF.30.2480:mRNA-p1;LmjF.30.2470:mRNA-p1;LmjF.30.2460:mRNA-p1	heat shock 70-related protein 1, mitochondrial precursor	31.8485	31.9255	31.8384	31.319	31.4658	31.8411	0	323.31	4708	74	63	63	63	63	72	131470000000	138680000000	130550000000	91082000000	100840000000	130800000000	3866700032	4078899968	3839800064	2678899968	2965900032	3847000064	0.105676	0.328824	79
	LmjF.26.1250:mRNA-p1	hypothetical protein, conserved	20.8507	19.9291	20.7365	20.5705	20.0368	20.7643	0	10.911	40	2	1	2	2	1	2	64296000	33942000	59402000	52945000	36574000	60555000	1891000	998280	1747100	1557200	1075700	1781000	0.900578	0.0482368	3
	LmjF.34.2200:mRNA-p1	thioredoxin	24.2989	24.337	24.249	23.4894	23.6922	24.1635	0	37.867	161	4	4	4	5	3	5	515970000	529800000	498420000	294390000	338860000	469750000	20639000	21192000	19937000	11776000	13554000	18790000	0.0633176	0.51327	7
	LmjF.30.2740:mRNA-p1	small glutamine-rich tetratricopeptide repeat protein	28.5132	28.4816	28.5013	27.9333	27.8528	28.3228	0	323.31	1441	29	32	34	31	32	32	9194800000	8995500000	9119400000	6151100000	5817700000	8058200000	383120000	374809984	379980000	256300000	242400000	335760000	0.0335521	0.462409	39
	LmjF.17.0086:mRNA-p1;LmjF.17.0085:mRNA-p1;LmjF.17.0084:mRNA-p1;LmjF.17.0083:mRNA-p1;LmjF.17.0081:mRNA-p1;LmjF.17.0080:mRNA-p1;LmjF.17.0082:mRNA-p1	elongation factor 1-alpha	32.2356	32.6744	32.5119	31.8188	32.0878	32.392	0	323.31	5666	49	51	49	46	49	51	126430000000	171360000000	153110000000	94703000000	114120000000	140900000000	5056999936	6854400000	6124299776	3788100096	4564599808	5635999744	0.148179	0.374408	56
	LmjF.28.2780:mRNA-p1;LmjF.28.2770:mRNA-p1	heat-shock protein hsp70	32.7187	32.9865	32.8117	32.127	32.3876	32.7884	0	323.31	7042	64	54	56	52	54	60	233260000000	280830000000	248780000000	154780000000	185420000000	244800000000	7068400128	8510099968	7538899968	4690299904	5618800128	7418100224	0.123276	0.40464	69
	LmjF.32.0400:mRNA-p1	ATP-dependent RNA helicase HEL67	29.8499	29.9369	29.691	28.9465	29.4097	29.5941	0	323.31	2514	42	39	38	39	38	42	36771000000	39055000000	32937000000	19659000000	27101000000	30796000000	967649984	1027800000	866750016	517340000	713200000	810430016	0.0685033	0.509161	48
	LmjF.36.2580:mRNA-p1	related to multifunctional cyclin-dependent kinase pho85-like protein	22.1951	22.4232	22.3453	21.9998	22.2683	22.3906	0	5.5763	28	1	3	3	2	1	2	220880000	258720000	245110000	192910000	232380000	252920000	4801700	5624300	5328600	4193700	5051700	5498300	0.48852	0.101666	4
	LmjF.36.5100:mRNA-p1	hypothetical protein, conserved	26.8655	27.1	26.9466	26.0931	26.1551	26.0768	0	323.31	1130	21	27	25	19	20	22	5869100000	6905000000	6208400000	3435900000	3586700000	3397400000	122270000	143850000	129340000	71582000	74724000	70779000	0.000290338	0.862366	31
	LmjF.18.0680:mRNA-p1;LmjF.18.0670:mRNA-p1	citrate synthase	26.8714	27.2832	27.0332	26.3559	26.3191	26.5403	0	195.44	224	8	8	8	7	6	7	2455400000	3266600000	2746900000	1717800000	1674400000	1951900000	122770000	163330000	137340000	85888000	83721000	97594000	0.00886667	0.657482	10
	LmjF.13.0390:mRNA-p1;LmjF.13.0380:mRNA-p1;LmjF.13.0370:mRNA-p1;LmjF.13.0360:mRNA-p1;LmjF.13.0350:mRNA-p1;LmjF.13.0340:mRNA-p1;LmjF.13.0330:mRNA-p1;LmjF.13.0320:mRNA-p1;LmjF.13.0310:mRNA-p1;LmjF.13.0300:mRNA-p1;LmjF.13.0290:mRNA-p1;LmjF.13.0280:mRNA-p1	alpha tubulin	29.1738	29.7239	29.5886	28.341	29.0357	28.7421	0	323.31	1915	32	30	31	25	26	30	12717000000	18621000000	16955000000	7139900000	11557000000	9428600000	605590016	886710016	807360000	340000000	550329984	448980000	0.0388654	0.789178	34
	LmjF.11.0820:mRNA-p1	hypothetical protein, conserved	27.507	27.5896	27.585	26.8731	26.853	26.6656	0	323.31	605	12	11	10	10	9	12	4196200000	4443400000	4429300000	2704300000	2666800000	2341900000	190740000	201970000	201330000	122920000	121220000	106450000	0.000431662	0.763263	15
	LmjF.25.1840:mRNA-p1	General negative regulator of transcription subunit 5	25.8306	26.1782	25.8294	24.6853	24.3119	24.8516	0	323.31	377	12	15	14	11	11	11	1730600000	2202000000	1729100000	782350000	603950000	877970000	59675000	75931000	59624000	26978000	20826000	30275000	0.00252658	1.3298	20
	LmjF.19.0660:mRNA-p1	DNA-directed RNA polymerases I and III subunit RPAC1	23.7532	23.7214	23.9241	22.5954	23.4668	23.4556	0	108	131	6	3	5	4	4	5	353480000	345770000	397930000	158430000	289820000	287610000	14139000	13831000	15917000	6337300	11593000	11504000	0.101062	0.626941	7
	LmjF.22.0060:mRNA-p1	transcription factor-like protein	21.2752	21.3149	20.9516	21.0654	20.8357	21.237	0	69.206	64	3	3	3	3	2	3	93903000	96524000	75036000	81194000	69240000	91444000	2537900	2608700	2028000	2194400	1871400	2471500	0.456854	0.134564	4
	LmjF.16.0550:mRNA-p1	orotidine-5-phosphate decarboxylase/orotate phosphoribosyltransferase	26.5888	27.0259	27.1423	26.2373	26.7464	26.5036	0	323.31	693	19	20	20	18	18	19	2826100000	3826300000	4147700000	2215000000	3152400000	2664000000	100930000	136650000	148130000	79109000	112580000	95145000	0.131338	0.423213	24
	LmjF.22.0300:mRNA-p1	hypothetical protein, conserved	25.1803	25.7495	25.6262	24.5638	24.8438	24.6769	0	323.31	447	16	15	13	8	9	11	1178600000	1748800000	1605600000	768790000	933440000	831490000	38021000	56414000	51792000	24800000	30111000	26822000	0.0125283	0.823844	24
	LmjF.30.1290:mRNA-p1	U3 small nuclear ribonucleoprotein (snRNP)	22.4366	23.5362	22.4928	22.8882	23.6713	23.4212	0	172.97	37	3	4	2	3	4	4	68121000	145980000	70823000	93155000	160310000	134790000	5676700	12165000	5901900	7762900	13359000	11233000	0.301077	-0.505037	4
	LmjF.08.0420:mRNA-p1	hypothetical protein, conserved	22.682	22.7507	22.3163	21.5438	21.9431	22.6343	0	76.651	138	12	12	10	6	9	10	497960000	522250000	386450000	226230000	298360000	481760000	6729100	7057500	5222300	3057200	4032000	6510300	0.191803	0.542609	17
	LmjF.31.2250:mRNA-p1	3,2-trans-enoyl-CoA isomerase, mitochondrial precursor	24.8961	25.2537	25.3095	23.886	24.2818	24.1039	0	323.31	181	3	2	3	3	3	3	686880000	880100000	914830000	341070000	448710000	396650000	31222000	40005000	41583000	15503000	20396000	18030000	0.00355064	1.0625	9
	LmjF.29.0320:mRNA-p1	TPR repeat	28.4711	28.3106	28.6142	27.1923	27.4856	28.0998	0	323.31	416	6	6	5	5	5	6	7442100000	6658300000	8218300000	3067000000	3758500000	5753500000	372100000	332920000	410910016	153350000	187930000	287670016	0.0361758	0.872749	6
	LmjF.27.1680:mRNA-p1	hypothetical protein, conserved	25.6029	25.7931	25.5331	25.0726	25.6765	25.9612	0	323.31	454	15	15	15	14	14	16	1630800000	1860600000	1553800000	1129200000	1716100000	2090500000	50962000	58143000	48555000	35286000	53627000	65329000	0.802676	0.0729567	22
	LmjF.30.2980:mRNA-p1;LmjF.30.2970:mRNA-p1	glyceraldehyde 3-phosphate dehydrogenase, glycosomal	28.0719	28.8357	28.6582	26.8057	26.9388	27.0821	0	323.31	1182	23	22	23	17	15	23	5643300000	9581700000	8472500000	2346200000	2572900000	2841600000	282160000	479080000	423630016	117310000	128640000	142080000	0.00294052	1.57974	28
	LmjF.30.0490:mRNA-p1	hypothetical protein, conserved	21.2788	21.2218	21.0889	20.7057	20.4875	21.3429	0.0020653	2.1288	30	1	1	2	1	1	2	81415000	78258000	71373000	54727000	47043000	85115000	2544200	2445600	2230400	1710200	1470100	2659900	0.2524	0.351084	2
	LmjF.35.3100:mRNA-p1	ATP-dependent RNA helicase	28.7445	29.0623	28.8615	27.7696	28.1432	28.5378	0	323.31	2400	41	43	41	38	41	43	22487000000	28029000000	24386000000	11441000000	14822000000	19485000000	449740000	560579968	487729984	228810000	296449984	389710016	0.0371253	0.739251	51
	LmjF.09.0720:mRNA-p1	cleavage and polyadenylation specificity factor 30 kDa subunit	21.9297	22.0096	21.7444	20.7866	20.9114	20.9792	0	151.88	49	1	1	1	1	1	1	71909000	76004000	63241000	32558000	35501000	37208000	3994900	4222400	3513400	1808800	1972300	2067100	0.000489237	1.00219	6
	LmjF.36.6940:mRNA-p1	protein disulfide isomerase 2	28.1977	29.0757	28.809	27.8033	28.2108	28.2726	0	323.31	876	13	13	13	13	13	14	9851900000	18105000000	15050000000	7495100000	9941100000	10376000000	307870016	565790016	470310016	234220000	310660000	324260000	0.11555	0.598616	14
	LmjF.28.1140:mRNA-p1	electron-transfer-flavoprotein, alpha polypeptide	25.8295	25.5286	25.7875	25.0088	24.878	25.0955	0	323.31	275	8	6	6	7	5	7	1013700000	822850000	984560000	573940000	524150000	609460000	59629000	48403000	57916000	33761000	30833000	35851000	0.00313073	0.721076	9
	LmjF.23.1220:mRNA-p1	T-complex protein 1, gamma subunit	27.9637	28.62	28.376	27.2904	27.4926	27.696	0	323.31	1497	31	33	35	31	32	31	9685600000	15265000000	12889000000	6073300000	6987000000	8045100000	261770000	412560000	348360000	164140000	188840000	217440000	0.0211382	0.826924	36
	LmjF.30.1110:mRNA-p1	RNA-binding protein	24.7871	24.7405	24.6931	24.213	24.2122	24.2674	0	177.25	235	11	13	13	12	9	12	926420000	896970000	867990000	622300000	621940000	646180000	28951000	28030000	27125000	19447000	19436000	20193000	9.91019e-05	0.509357	18
	LmjF.33.2340:mRNA-p1	succinyl-coA:3-ketoacid-coenzyme A transferase, mitochondrial precursor	26.2582	26.9899	26.8099	26.0485	26.2513	26.5763	0	146.36	476	9	12	9	9	9	10	1846000000	3065400000	2706000000	1596200000	1837200000	2301400000	80259000	133280000	117650000	69402000	79878000	100060000	0.216187	0.393971	13
	LmjF.25.0290:mRNA-p1	RNA-binding protein	22.2455	22.6172	22.7	21.8348	22.3189	21.8013	0	34.215	86	5	4	5	4	6	4	154150000	199440000	211230000	115950000	162190000	113290000	4972400	6433500	6813700	3740400	5231900	3654600	0.0697714	0.535914	7
	LmjF.14.0190:mRNA-p1	Thioredoxin-like	27.7706	28.1044	28.0552	27.4388	27.9255	27.9166	0	323.31	425	8	9	9	8	10	10	2976700000	3751500000	3625900000	2365000000	3314100000	3293600000	228980000	288569984	278910016	181930000	254930000	253350000	0.321512	0.216442	12
	LmjF.13.0880:mRNA-p1	hypothetical protein, conserved	25.7383	25.7188	26.2077	25.3607	25.4257	25.243	0	323.31	527	13	12	15	11	10	9	1287400000	1270100000	1782500000	991000000	1036600000	913360000	55974000	55223000	77500000	43087000	45071000	39711000	0.0318456	0.545076	18
	LmjF.19.0080:mRNA-p1	DnaJ domain containing protein	25.6139	25.4065	25.5561	23.3732	23.4958	24.1143	0	201.18	388	14	12	10	6	5	10	1027000000	889490000	986710000	217290000	236580000	363190000	51351000	44475000	49336000	10865000	11829000	18160000	0.00142286	1.86442	25
	LmjF.35.0370:mRNA-p1	ATP-dependent DEAD-box RNA helicase	27.5968	28.0902	27.8748	26.0037	26.3895	25.9882	0	323.31	760	20	22	21	17	17	15	4871700000	6857900000	5907200000	1614700000	2109800000	1597400000	202990000	285750016	246130000	67279000	87908000	66560000	0.000879802	1.72685	29
	LmjF.36.0590:mRNA-p1	Eukaryotic translation initiation factor 4E type 5	33.2204	33.0268	33.4252	25.5327	24.4854	25.693	0	323.31	470	13	16	16	11	8	8	140110000000	122510000000	161470000000	679560000	328810000	759430000	10008000512	8750999552	11534000128	48540000	23487000	54245000	3.55772e-05	7.98713	16
	LmjF.26.1240:mRNA-p1	heat shock protein 70-related protein	29.3016	29.4677	29.1906	28.2483	28.2851	28.9534	0	323.31	2342	38	32	33	31	32	35	22498000000	25243000000	20831000000	10841000000	11121000000	17674000000	661710016	742449984	612680000	318860000	327089984	519809984	0.0274272	0.824344	40
	LmjF.31.1640:mRNA-p1;LmjF.31.1630:mRNA-p1	thiolase protein-like protein	24.8487	25.8997	25.596	24.2133	24.0115	23.9121	0	291.17	297	9	12	11	7	4	7	664710000	1377300000	1115800000	427910000	372050000	347290000	30214000	62602000	50719000	19450000	16911000	15786000	0.0124395	1.40252	15
	LmjF.34.3500:mRNA-p1	ruvb-like 1 DNA helicase	25.6731	26.5376	26.1024	25.3874	25.9134	25.7273	0	323.31	511	17	20	19	18	18	18	1391100000	2532700000	1873100000	1141200000	1643200000	1444300000	53503000	97413000	72044000	43891000	63199000	55551000	0.217904	0.428324	26
	LmjF.31.2600:mRNA-p1	calreticulin	27.1993	27.6986	27.2357	26.869	26.6745	27.1827	0	144.82	239	4	4	4	4	4	4	2927900000	4138600000	3002700000	2328900000	2035100000	2894500000	154100000	217820000	158040000	122570000	107110000	152340000	0.098318	0.469099	4
	LmjF.31.3130:mRNA-p1	methylcrotonoyl-coa carboxylase biotinylated subunitprotein-like protein	25.7098	26.5148	26.1203	24.2822	24.7948	24.3498	0	323.31	752	22	21	20	13	12	13	2140300000	3739500000	2844800000	795680000	1135100000	833820000	54880000	95884000	72943000	20402000	29105000	21380000	0.00439166	1.63937	27
	LmjF.34.2430:mRNA-p1	DNAj-like protein	21.1529	21.3896	21.0475	20.3611	21.4707	21.2166	0	17.717	20	3	3	2	2	4	3	95597000	112640000	88861000	55217000	119160000	99911000	2331600	2747400	2167300	1346800	2906300	2436900	0.633762	0.180506	4
	LmjF.25.1710:mRNA-p1	pyruvate dehydrogenase E1 beta subunit	26.7671	27.2695	27.1371	26.2089	26.4523	26.7868	0	323.31	438	7	5	7	6	6	7	1941600000	2750400000	2509200000	1318500000	1561000000	1968300000	114210000	161790000	147600000	77562000	91822000	115780000	0.0629336	0.575261	9
	LmjF.21.1430:mRNA-p1	2-oxoisovalerate dehydrogenase alpha subunit	24.9531	25.733	25.2356	24.3861	24.4836	24.59	0	323.31	412	10	10	11	10	8	10	909500000	1561600000	1106200000	613920000	656860000	707070000	32482000	55771000	39507000	21926000	23459000	25253000	0.02522	0.820675	15
	LmjF.19.0260:mRNA-p1	C-terminal motor kinesin	23.3133	24.3485	23.7227	23.2502	23.2593	23.177	0	67.724	246	9	12	10	8	10	9	458630000	939880000	609110000	438990000	441770000	417290000	10423000	21361000	13843000	9977000	10040000	9483800	0.134321	0.565976	15
	LmjF.34.0840:mRNA-p1;LmjF.34.0820:mRNA-p1	translation elongation factor 1-beta	28.5906	29.316	29.1608	28.5269	28.6489	28.648	0	165.32	715	12	11	11	11	10	11	6467800000	10693000000	9602900000	6188500000	6734200000	6730100000	404240000	668339968	600179968	386780000	420889984	420630016	0.138153	0.414561	14
	LmjF.21.0550:mRNA-p1	dihydrolipoamide acetyltransferase precursorlike protein	24.8206	24.6596	24.9585	24.1241	24.3534	24.6544	0	206.44	152	4	4	4	4	4	4	533360000	477050000	586830000	329120000	385810000	475320000	29631000	26503000	32602000	18284000	21434000	26406000	0.0687291	0.435626	4
	LmjF.16.1470:mRNA-p1;LmjF.16.1460:mRNA-p1	kinesin	24.5454	25.7579	26.2028	25.1917	26.5838	25.6269	0	323.31	127	5	3	7	7	7	4	1248800000	2893900000	3939100000	1954500000	5129600000	2642600000	24486000	56743000	77237000	38324000	100580000	51816000	0.666691	-0.298742	8
	LmjF.26.2000:mRNA-p1	methyltransferase domain containing protein	23.8004	25.2479	24.5506	23.5745	23.7545	24.0779	0	53.114	133	3	5	4	2	4	4	277570000	757030000	466880000	237350000	268900000	336440000	14609000	39844000	24573000	12492000	14152000	17708000	0.174543	0.730628	7
	LmjF.15.0230:mRNA-p1	lysyl-tRNA synthetase	26.2229	26.7308	26.3657	25.6718	25.4377	25.6498	0	323.31	581	20	24	22	20	21	19	2271400000	3229800000	2507600000	1550200000	1317900000	1526700000	78322000	111370000	86469000	53456000	45446000	52645000	0.00718043	0.853362	29
	LmjF.29.1470:mRNA-p1	hypothetical protein, conserved	23.7066	24.6028	24.0912	22.4097	23.0262	22.7255	0	74.325	193	9	8	9	5	8	7	465460000	866290000	607650000	189440000	290440000	235790000	13690000	25479000	17872000	5571700	8542400	6935000	0.0109079	1.41309	10
	LmjF.04.0940:mRNA-p1	chaperone protein DnaJ	26.0778	26.2208	26.27	25.9714	26.069	25.6439	0	323.31	486	13	15	15	15	13	12	1629000000	1798700000	1861200000	1513200000	1619200000	1205900000	70827000	78206000	80921000	65790000	70398000	52432000	0.104574	0.294748	23
	LmjF.34.0350:mRNA-p1	eukaryotic translation initiation factor 5	27.4174	27.6431	27.3928	26.5807	26.7443	26.8765	0	236.51	661	19	24	22	19	15	21	4302100000	5030700000	4229200000	2408800000	2698000000	2957100000	179250000	209610000	176220000	100370000	112420000	123210000	0.00302414	0.750571	26
	LmjF.36.5360:mRNA-p1	ubiquinone biosynthesis methyltransferase	24.7471	25.4525	25.3521	24.3692	24.5725	24.7614	0	37.823	145	7	6	7	4	4	5	450560000	734650000	685290000	346720000	399200000	455040000	28160000	45915000	42830000	21670000	24950000	28440000	0.0676542	0.616192	8
	LmjF.33.2390:mRNA-p1	heat shock protein	27.3051	28.2541	27.7797	27.2364	27.5272	27.5483	0	323.31	1374	43	45	43	42	41	42	6964800000	13446000000	9678100000	6640700000	8123900000	8243900000	165830000	320140000	230430000	158110000	193430000	196280000	0.30587	0.342361	52
	LmjF.35.3860:mRNA-p1	T-complex protein 1, eta subunit	27.7854	28.2401	27.9319	26.8883	27.1623	27.4997	0	323.31	1193	31	33	31	31	28	30	8790900000	12048000000	9729900000	4720200000	5707500000	7211600000	231340000	317049984	256050000	124220000	150200000	189780000	0.0224281	0.802347	35
	LmjF.12.0210:mRNA-p1	proteasome regulatory ATPase subunittcc1l8.3	25.4342	26.4314	25.9082	24.9457	25.6644	25.5552	0	323.31	421	13	17	16	16	16	18	1133500000	2262500000	1574300000	807870000	1329500000	1232600000	45339000	90500000	62971000	32315000	53180000	49304000	0.215336	0.536188	26
	LmjF.26.0320:mRNA-p1	C-1-tetrahydrofolate synthase, cytoplasmic	26.11	26.1654	26.0461	24.9467	25.1019	25.6326	0	84.148	204	7	6	6	5	6	7	1086400000	1129000000	1039300000	485060000	540150000	780310000	72425000	75263000	69287000	32337000	36010000	52021000	0.0139071	0.880112	8
	LmjF.27.2400:mRNA-p1	heat shock protein DNAJ	29.8253	29.923	29.8042	29.0112	29.321	29.5016	0	323.31	1686	35	32	32	33	33	33	19978000000	21375000000	19687000000	11362000000	14084000000	15962000000	951310016	1017900032	937489984	541040000	670649984	760089984	0.0178963	0.572926	39
	LmjF.23.0110:mRNA-p1	GDP-mannose pyrophosphorylase	24.6391	25.8933	25.3589	24.1441	24.0812	24.0581	0	34.45	217	5	9	7	5	5	6	653200000	1558100000	1075800000	463510000	443710000	436670000	26128000	62325000	43032000	18540000	17749000	17467000	0.0298977	1.2026	9
	LmjF.32.2340:mRNA-p1	cytochrome-b5 reductase	24.5189	24.6373	25.0989	23.9885	24.0115	24.0206	0	160.14	133	3	4	4	4	3	2	336540000	365330000	503100000	233020000	236760000	238260000	24039000	26095000	35936000	16644000	16911000	17018000	0.0136598	0.744851	6
	LmjF.36.6910:mRNA-p1	T-complex protein 1, theta subunit	27.5629	28.0706	27.832	27.0154	27.1987	27.2513	0	323.31	920	26	28	26	22	24	24	6146300000	8739000000	7406900000	4205500000	4775300000	4952400000	198270000	281900000	238930000	135660000	154040000	159760000	0.0150225	0.666676	31
	LmjF.27.2630:mRNA-p1;LmjF.02.0710:mRNA-p1	ATP-dependent Clp protease subunit, heat shock protein 78 (HSP78)	25.1195	25.951	25.7055	24.9397	25.2736	25.3099	0	323.31	606	22	28	31	27	26	25	1749600000	3113700000	2626400000	1544700000	1947000000	1996500000	36451000	64869000	54717000	32181000	40562000	41594000	0.201327	0.417588	36
	LmjF.29.2200:mRNA-p1	dynamin-1-like protein	24.7135	25.4578	25.0709	24.3514	24.5302	24.5973	0	256.05	446	14	15	12	14	13	12	1210500000	2027800000	1550800000	941780000	1066000000	1116800000	27511000	46086000	35245000	21404000	24228000	25382000	0.0608001	0.587798	16
	LmjF.13.0550:mRNA-p1	Uncharacterized ACR, COG1678	21.2338	22.3368	22.3522	20.812	21.5508	21.0603	0	7.064	114	3	4	4	2	4	3	71518000	153620000	155270000	53387000	89094000	63412000	2466100	5297300	5354000	1840900	3072200	2186600	0.124183	0.833245	4
	LmjF.21.1090:mRNA-p1	T-complex protein 1, delta subunit	27.7904	28.2821	28.018	27.3235	27.2374	27.6823	0	323.31	1437	37	32	30	30	27	34	8589200000	12077000000	10057000000	6214400000	5854100000	7969200000	232140000	326409984	271809984	167960000	158220000	215380000	0.0352416	0.615782	42
	LmjF.09.1220:mRNA-p1	AAA family ATPase	20.8539	20.6761	21.0378	18.8359	18.8856	18.4232	0	16.339	46	4	4	4	2	2	2	147830000	130680000	167920000	36498000	37777000	27418000	1895200	1675400	2152800	467930	484320	351520	0.000285776	2.141	6
	LmjF.35.5330:mRNA-p1	isopentenyl-diphosphate delta-isomerase (type II)	25.4855	26.1374	25.7891	25.1541	24.7587	25.3593	0	219.31	338	11	11	11	13	8	12	939560000	1476300000	1159700000	746720000	567750000	860890000	46978000	73816000	57983000	37336000	28387000	43044000	0.050572	0.713313	15
	LmjF.21.0430:mRNA-p1	hypothetical protein, conserved	26.3267	27.6352	27.2634	26.1562	26.7159	26.6732	0	323.31	458	15	15	15	14	15	18	1935700000	4794600000	3705200000	1720100000	2535200000	2461300000	84162000	208460000	161100000	74785000	110230000	107010000	0.261666	0.559961	19
	LmjF.35.0190:mRNA-p1	NLI interacting factor-like phosphatase	24.487	25.2169	25.2998	23.4844	23.5054	23.8084	0	240.7	155	3	3	3	2	2	2	305680000	506980000	536970000	152570000	154800000	190990000	23514000	38999000	41306000	11736000	11908000	14691000	0.00732882	1.40183	7
	LmjF.36.4560:mRNA-p1	PSP1 C-terminal conserved region	22.9767	23.1357	22.9495	22.1183	22.2009	22.7784	0	22.548	75	4	4	4	3	3	3	198100000	221180000	194400000	109270000	115710000	172670000	8254100	9216000	8100200	4552700	4821100	7194400	0.0385296	0.65475	6
	LmjF.18.1370:mRNA-p1	heat shock protein 110	28.486	28.7478	28.51	27.9444	28.1656	28.5154	0	323.31	1492	31	29	32	33	32	30	18423000000	22087000000	18731000000	12656000000	14753000000	18801000000	375969984	450760000	382260000	258280000	301089984	383700000	0.115606	0.372807	36
	LmjF.11.0100:mRNA-p1	seryl-tRNA synthetase	26.8437	27.4906	27.142	26.5999	26.6037	26.8263	0	323.31	668	20	24	25	24	24	19	3854000000	6034500000	4739100000	3254700000	3263400000	3807700000	120440000	188580000	148100000	101710000	101980000	118990000	0.0747849	0.482158	26
	LmjF.36.0740:mRNA-p1	zinc finger protein family member	24.5546	25.4765	25.0933	23.5673	23.338	23.5694	0	323.31	506	12	11	13	6	6	6	665330000	1260500000	966500000	335610000	286280000	336100000	24642000	46686000	35796000	12430000	10603000	12448000	0.00508571	1.5499	26
	LmjF.36.0190:mRNA-p1;LmjF.36.0180:mRNA-p1	elongation factor 2	30.5285	31.166	31.0009	29.9749	30.2042	30.5795	0	323.31	5240	71	68	73	64	68	70	78988000000	122880000000	109590000000	53817000000	63089000000	81828000000	1548800000	2409400064	2148800000	1055200000	1236999936	1604499968	0.0679079	0.645624	82
	LmjF.19.0680:mRNA-p1;LmjF.19.0690:mRNA-p1;LmjF.05.0630:mRNA-p1;LmjF.34.4260:mRNA-p1	Flagellum attachment zone protein 7	23.6372	24.1798	24.0204	22.8643	23.1648	23.4298	0	323.31	232	9	14	12	9	8	9	782800000	1140300000	1020900000	458140000	564200000	677990000	13047000	19004000	17016000	7635600	9403400	11300000	0.0258966	0.792841	15
	LmjF.29.0760:mRNA-p1	heat shock protein 90	27.4898	27.9536	27.6476	27.405	27.2467	27.6756	0	323.31	1252	31	29	29	31	27	29	6784800000	9358000000	7569300000	6397900000	5733000000	7717500000	188470000	259940000	210260000	177720000	159250000	214380000	0.240823	0.254539	33
	LmjF.26.1380:mRNA-p1	prefoldin-like protein	27.6919	28.0621	27.957	26.9523	27.401	27.3551	0	323.31	503	11	10	10	10	9	10	2601700000	3363000000	3126700000	1558300000	2126600000	2060000000	216810000	280249984	260560000	129850000	177220000	171670000	0.0207311	0.667579	13
	LmjF.16.0520:mRNA-p1	hypothetical protein, conserved	25.9369	26.1286	26.0205	24.8393	25.1508	25.4289	0	130.1	197	4	7	6	5	5	5	1413200000	1614000000	1497500000	660370000	819520000	993760000	64236000	73364000	68069000	30017000	37251000	45171000	0.00768735	0.888998	8
	LmjF.19.1560:mRNA-p1	inosine-5-monophosphate dehydrogenase	26.2361	26.5461	26.5159	23.5585	24.441	24.2859	0	323.31	509	14	15	17	4	6	6	2134200000	2645700000	2590800000	333550000	614950000	552270000	79044000	97989000	95957000	12354000	22776000	20455000	0.00127605	2.33757	22
	LmjF.36.5380:mRNA-p1	NADH dehydrogenase	26.0085	26.4305	26.3444	24.8181	25.4074	24.8033	0	167.04	301	9	12	12	9	10	6	1552600000	2080100000	1959600000	680340000	1023600000	673380000	67505000	90440000	85201000	29580000	44504000	29277000	0.00616513	1.2515	14
	LmjF.36.3910:mRNA-p1	S-adenosylhomocysteine hydrolase	29.7041	30.055	29.7343	29.0446	29.3275	29.4412	0	323.31	1910	29	30	29	28	27	29	20116000000	25657000000	20542000000	12736000000	15494000000	16766000000	874620032	1115500032	893139968	553729984	673670016	728950016	0.0263071	0.560039	35
	LmjF.34.2820:mRNA-p1	regulatory subunit of protein kinase a-like protein	24.0109	24.8588	24.6643	24.051	24.1811	24.251	0	111.14	164	3	5	5	5	4	4	524040000	943180000	824230000	538820000	589670000	618960000	16904000	30425000	26588000	17381000	19021000	19966000	0.25384	0.350249	8
	LmjF.16.1430:mRNA-p1;LmjF.16.1427:mRNA-p1;LmjF.16.1425:mRNA-p1	Paraflagellar rod protein 2-1	25.7818	26.4847	26.4526	27.0739	27.14	27.4779	0	323.31	421	19	21	20	25	25	23	1442300000	2347600000	2296000000	3531700000	3697500000	4673000000	57691000	93905000	91840000	141270000	147900000	186920000	0.0191744	-0.99087	28
	LmjF.26.2360:mRNA-p1	SLY1 protein	22.4813	22.8561	21.4465	21.8361	22.3268	21.8963	0	47.066	125	8	7	4	6	7	5	210790000	273330000	102880000	134780000	189380000	140520000	5855300	7592400	2857900	3744000	5260600	3903300	0.619044	0.241584	11
	LmjF.04.1230:mRNA-p1	actin	29.7951	30.4793	30.1599	29.2591	29.6585	29.8287	0	323.31	1589	23	25	26	23	24	22	19563000000	31435000000	25192000000	13492000000	17796000000	20025000000	931560000	1496899968	1199600000	642480000	847430016	953560000	0.0964116	0.562654	30
	LmjF.31.3110:mRNA-p1	Flagellum attachment zone protein 14	22.916	23.1711	23.1417	22.2298	21.3455	22.5067	0	46.648	107	6	6	6	7	3	5	371960000	443910000	434960000	231160000	125240000	280090000	7914100	9444900	9254500	4918400	2664700	5959300	0.0432703	1.04894	12
	LmjF.33.2550:mRNA-p1	isocitrate dehydrogenase	24.7674	25.8641	25.9622	24.0047	24.5726	24.5654	0	280.61	241	5	8	8	6	7	7	742510000	1587900000	1699700000	437620000	648760000	645510000	28558000	61075000	65373000	16832000	24952000	24827000	0.0543206	1.1503	11
	LmjF.22.1540:mRNA-p1	alanyl-tRNA synthetase	25.1969	25.9615	25.698	24.861	25.0206	24.8511	0	323.31	627	17	27	24	21	22	19	2230700000	3789900000	3157200000	1767400000	1974100000	1755200000	38460000	65343000	54434000	30472000	34036000	30263000	0.0374368	0.707933	30
	LmjF.35.0820:mRNA-p1	aspartate aminotransferase	26.5853	27.5913	27.0829	26.1576	26.1341	26.4119	0	197.55	494	13	15	16	12	10	12	2013900000	4044400000	2843200000	1497100000	1472900000	1785600000	100690000	202220000	142160000	74855000	73645000	89281000	0.0485495	0.852036	17
	LmjF.27.1300:mRNA-p1	KH domain containing protein	27.5575	28.0831	27.7543	26.6458	27.3669	27.605	0	323.31	1374	29	30	30	26	27	32	6321100000	9099500000	7245000000	3359900000	5538600000	6532500000	197530000	284360000	226400000	105000000	173080000	204140000	0.143873	0.592426	38
	LmjF.29.1570:mRNA-p1	glutamamyl carboxypeptidase	25.0763	25.6685	25.2786	23.9398	23.5423	25.0102	0	116.46	218	7	8	8	8	4	8	778290000	1173400000	895440000	354030000	268750000	743420000	35377000	53334000	40702000	16092000	12216000	33792000	0.0670358	1.17706	12
	LmjF.32.3300:mRNA-p1	chaperone protein DnaJ	24.1064	24.1942	24.4167	23.2157	23.5739	23.5849	0	4.9045	75	3	4	5	3	3	4	361240000	383870000	447900000	194820000	249740000	251630000	18062000	19194000	22395000	9741200	12487000	12582000	0.00686985	0.780944	5
	LmjF.34.4550:mRNA-p1	cell differentiation protein-like protein	23.5269	24.8353	24.0615	23.2472	23.7459	22.8235	0	98.645	184	6	9	7	7	5	5	229660000	568770000	332660000	189170000	267300000	141030000	12087000	29935000	17508000	9956300	14068000	7422800	0.134372	0.869055	10
	LmjF.22.0620:mRNA-p1	proteasome regulatory ATPase subunit 5	25.6764	26.8327	26.2224	25.0931	25.6218	25.6391	0	323.31	612	21	22	22	23	22	23	1394300000	3107600000	2035700000	930580000	1342400000	1358700000	53626000	119520000	78297000	35792000	51632000	52257000	0.104691	0.792515	31
	LmjF.10.1110:mRNA-p1	PAB1-binding protein	26.4208	27.2584	26.9578	25.2846	25.961	25.3125	0	323.31	551	13	15	15	13	13	14	1796700000	3211000000	2607000000	817460000	1306400000	833400000	89834000	160550000	130350000	40873000	65320000	41670000	0.0146015	1.35962	19
	LmjF.13.0090:mRNA-p1	metallo-peptidase, Clan MA(E) Family M32	26.1753	26.7195	26.2278	25.7468	25.5162	25.8915	0	323.31	441	10	11	11	11	11	10	2197600000	3204500000	2279000000	1632900000	1391700000	1805200000	75780000	110500000	78587000	56306000	47988000	62249000	0.0328451	0.656022	13
	LmjF.36.6060:mRNA-p1	eukaryotic translation initiation factor 4 gamma 4	26.5899	26.9564	26.9391	25.7151	25.648	25.7658	0	323.31	693	25	27	25	17	17	21	3737500000	4818100000	4760900000	2038000000	1945400000	2111000000	101010000	130220000	128670000	55081000	52580000	57054000	0.000839687	1.11884	32
	LmjF.33.2540:mRNA-p1	metallo-peptidase, Clan MA(E) Family M32	26.2273	27.5251	26.9774	26.445	26.8802	26.7009	0	323.31	657	17	23	21	20	21	20	1964000000	4828500000	3303100000	2283900000	3088100000	2727300000	78560000	193140000	132130000	91357000	123520000	109090000	0.586233	0.234541	25
	LmjF.25.2020:mRNA-p1	hypothetical protein, conserved	25.3052	25.9697	25.7432	25.0781	25.6802	25.1625	0	323.31	221	4	5	5	6	7	5	870640000	1380000000	1179500000	743840000	1129100000	788670000	41459000	65714000	56168000	35421000	53768000	37556000	0.248546	0.365746	9
	LmjF.13.1000:mRNA-p1	hypothetical protein, conserved	23.622	23.4606	23.535	23.2633	23.4452	23.4153	0	93.174	131	5	5	5	5	5	5	361490000	323240000	340350000	281900000	319780000	313230000	12910000	11544000	12155000	10068000	11421000	11187000	0.0874879	0.164632	8
	LmjF.36.5150:mRNA-p1	kinesin-D	24.1275	24.8017	24.4781	23.4914	23.6535	23.6256	0	323.31	188	11	13	11	12	10	10	696450000	1111300000	888020000	448120000	501430000	491810000	18328000	29245000	23369000	11793000	13195000	12942000	0.0119376	0.878951	15
	LmjF.31.0010:mRNA-p1	5-methyltetrahydropteroyltriglutamate-homocysteine S-methyltransferase	27.6961	28.5355	28.169	26.9414	26.9364	27.1462	0	323.31	1184	22	22	21	17	20	22	8698200000	15563000000	12072000000	5155000000	5137000000	5941300000	217450000	389080000	301790016	128880000	128430000	148530000	0.0111961	1.12551	24
	LmjF.35.1380:mRNA-p1	mitochondrial processing peptidase, beta subunit	28.1625	28.9566	28.5305	27.7052	27.8622	28.1403	0	323.31	1130	19	21	20	16	19	20	9313500000	16149000000	12020000000	6783500000	7563500000	9171700000	300440000	520950016	387740000	218820000	243980000	295860000	0.0691468	0.647296	26
	LmjF.30.3110:mRNA-p1	S-adenosylmethionine decarboxylase	24.4195	24.2046	24.149	23.3857	23.8612	23.6086	0	54.15	130	5	5	5	5	4	5	493650000	425360000	409270000	241130000	335250000	281400000	22439000	19334000	18603000	10960000	15238000	12791000	0.0162606	0.639212	7
	LmjF.15.0220:mRNA-p1	protein phosphatase 1 catalitic subunit	22.9924	24.1694	23.8871	23.9189	23.5981	23.4041	0.0076423	1.5373	20	1	2	1	2	1	2	141860000	320750000	263740000	269610000	215870000	188700000	8344500	18868000	15514000	15860000	12698000	11100000	0.917238	0.0426178	2
	LmjF.17.0010:mRNA-p1	eukaryotic translation initiation factor 3 subunit a	27.9913	28.1838	28.0166	27.0899	27.5226	27.863	0	323.31	839	30	35	35	33	34	32	9872200000	11282000000	10047000000	5285300000	7133800000	9032000000	266820000	304910016	271550016	142850000	192810000	244110000	0.0690103	0.572085	39
	LmjF.05.0140:mRNA-p1	nucleolar RNA helicase II	23.6125	24.3128	24.0684	22.7343	22.8558	23.5164	0	120.19	133	9	10	10	8	7	10	500170000	812720000	686070000	272120000	296030000	467980000	12825000	20839000	17592000	6977500	7590600	11999000	0.0389422	0.962394	14
	LmjF.27.1710:pseudogenic_transcript-p1	eukaryotic translation release factor	25.5564	26.1378	26.0438	25.6665	26.121	25.9731	0	323.31	321	8	11	10	12	10	10	1332300000	1993600000	1867900000	1438000000	1970400000	1778400000	49344000	73837000	69180000	53259000	72979000	65867000	0.97496	-0.00749588	14
	LmjF.11.1170:mRNA-p1	eukaryotic release factor 3	25.4577	26.3176	25.8196	24.699	24.8741	25.3418	0	323.31	579	16	23	22	18	19	19	1935500000	3512500000	2487200000	1143900000	1291500000	1786000000	46083000	83632000	59219000	27236000	30751000	42524000	0.0468606	0.893309	28
	LmjF.28.0470:mRNA-p1	hypothetical protein, conserved	19.6756	18.4701	19.072	17.9519	18.3121	19.9327	0	3.9199	37	2	1	2	1	1	2	27635000	11983000	18187000	8366700	10740000	33025000	837420	363130	551120	253540	325460	1000800	0.652966	0.340343	2
	LmjF.28.0480:mRNA-p1	carbonic anhydrase-like protein	21.9133	22.8978	23.067	22.1138	22.3442	22.2472	0	7.3264	53	1	2	3	2	2	2	118490000	234450000	263620000	136160000	159740000	149350000	3949700	7814900	8787300	4538700	5324600	4978300	0.345458	0.390928	3
	LmjF.36.1370:mRNA-p1	Valosin-containing protein	27.8066	28.1492	27.8663	26.8792	27.136	27.4495	0	323.31	1560	45	51	48	46	43	46	10564000000	13396000000	11010000000	5554700000	6637000000	8248200000	234750000	297680000	244670000	123440000	147490000	183290000	0.0159751	0.785723	55
	LmjF.32.2150:mRNA-p1	hypothetical protein, conserved	26.7266	26.7772	26.5358	25.4386	25.8491	26.1309	0	323.31	761	17	23	20	19	16	18	4330900000	4485200000	3794300000	1773600000	2357400000	2865800000	111050000	115010000	97291000	45477000	60446000	73482000	0.0150684	0.873652	29
	LmjF.31.1000:mRNA-p1	hypothetical protein, conserved	21.7649	21.949	21.8833	22.1411	22.0815	22.6061	0	30.412	88	4	6	5	6	6	7	206690000	234820000	224370000	268270000	257420000	370300000	3563700	4048600	3868500	4625400	4438200	6384500	0.078128	-0.410518	13
	LmjF.21.0540:mRNA-p1	Lupus La protein homolog	27.1429	26.7623	26.8037	25.8755	25.6621	26.6395	0	323.31	548	12	11	12	10	10	13	3260200000	2504300000	2577100000	1354300000	1168100000	2300000000	148190000	113830000	117140000	61560000	53094000	104540000	0.0578731	0.843941	15
	LmjF.34.0160:mRNA-p1	mitochondrial malate dehydrogenase	27.6195	27.7922	27.4951	26.7017	26.9464	27.0395	0	71.409	247	5	5	5	3	4	4	3299300000	3718800000	3026800000	1746400000	2069100000	2207100000	206210000	232420000	189170000	109150000	129320000	137940000	0.00504979	0.739744	6
	LmjF.16.0690:mRNA-p1	eukaryotic translation initiation factor eIF2A	23.2588	23.8516	23.321	22.3916	22.586	22.1929	0	75.235	66	3	4	4	4	3	1	230860000	348160000	241010000	126550000	144810000	110270000	10037000	15137000	10479000	5502200	6296100	4794300	0.00777108	1.08697	7
	LmjF.35.2200:mRNA-p1	RNA-binding protein	27.6412	27.726	27.6495	27.6555	27.4738	27.6781	0	323.31	869	19	18	16	14	16	16	3139900000	3329900000	3158000000	3171100000	2796000000	3221300000	209330000	222000000	210530000	211410000	186400000	214760000	0.375967	0.0697308	23
	LmjF.32.0870:mRNA-p1	phenylalanyl-tRNA synthetase alpha chain	25.0173	25.5635	25.6347	24.924	24.8204	25.4139	0	164.68	311	13	16	18	14	12	15	916930000	1338900000	1406700000	859500000	799910000	1207000000	33960000	49589000	52098000	31833000	29626000	44705000	0.258022	0.352421	21
	LmjF.09.0940:mRNA-p1	translation-associated element 2	21.7375	22.0038	20.9354	19.4134	20.0347	20.3457	0	115.05	53	3	3	3	2	2	2	174830000	210270000	100260000	34912000	53705000	66624000	3496500	4205500	2005300	698250	1074100	1332500	0.0182163	1.62764	4
	LmjF.21.0640:mRNA-p1	phosphoglucomutase	25.1303	25.5396	25.1673	24.4267	24.928	25.1294	0	155.46	110	4	8	6	6	7	6	1065100000	1414400000	1092700000	654020000	925700000	1064400000	36726000	48773000	37680000	22552000	31921000	36703000	0.141186	0.451008	12
	LmjF.01.0460:mRNA-p1	conserved protein	22.8246	23.6247	23.5806	22.2506	22.7474	22.5252	0	183.73	228	8	13	11	10	8	7	460550000	801930000	777790000	309380000	436560000	374240000	7428200	12934000	12545000	4990000	7041200	6036200	0.0480447	0.835548	17
	LmjF.30.0180:mRNA-p1	2-hydroxy-3-oxopropionate reductase	24.8856	25.3694	25.3241	25.4529	24.9276	25.2949	0	26.108	80	3	3	4	3	3	5	433960000	606830000	588090000	643010000	446780000	576280000	30997000	43345000	42006000	45930000	31913000	41163000	0.890561	-0.0321134	5
	LmjF.08.0030:mRNA-p1	Qc-SNARE protein	25.2078	26.2471	26.1746	24.9968	25.5557	25.0385	0	323.31	186	6	7	6	7	7	6	503780000	1035400000	984660000	435250000	641190000	448010000	38752000	79648000	75743000	33480000	49322000	34462000	0.148437	0.679495	11
	LmjF.13.1630:mRNA-p1	mitochondrial DNA polymerase I protein D	20.5204	20.3895	20.4395	19.4519	20.083	20.422	0	6.5739	5	4	3	5	2	2	3	133860000	122250000	126560000	63824000	98855000	125030000	1504000	1373600	1422000	717130	1110700	1404900	0.180903	0.464148	5
	LmjF.19.0100:mRNA-p1	fibrillarin	26.7982	26.7919	27.1816	25.4046	25.0743	25.9474	0	204.81	482	13	11	12	9	8	12	1517000000	1510500000	1978800000	577440000	459250000	841160000	116700000	116190000	152220000	44418000	35327000	64705000	0.00709311	1.44848	18
	LmjF.18.0740:mRNA-p1	Elongation factor Tu, mitochondrial	26.0807	27.4222	27.056	26.1611	26.3882	25.8525	0	323.31	628	20	23	23	20	21	18	1774300000	4496300000	3488300000	1875900000	2195700000	1514600000	70971000	179850000	139530000	75038000	87829000	60585000	0.169321	0.719059	29
	LmjF.06.0860:mRNA-p1	dihydrofolate reductase-thymidylate synthase	23.7643	24.9181	24.611	23.4967	23.8025	23.5025	0	68.661	185	9	7	9	8	9	8	455940000	1014500000	820010000	378770000	468180000	380280000	14248000	31702000	25625000	11836000	14631000	11884000	0.0819996	0.830551	12
	LmjF.26.2240:mRNA-p1	kynureninase	22.2858	22.6569	22.3507	22.1679	21.4465	22.4336	0	9.1531	53	2	2	2	2	1	2	92038000	119040000	96274000	84814000	51441000	101970000	5113200	6613100	5348600	4711900	2857800	5664800	0.259612	0.415158	4
	LmjF.09.1010:mRNA-p1	Present in the outer mitochondrial membrane proteome 10	26.0903	26.9163	26.528	25.4852	25.53	25.8268	0	323.31	511	14	17	17	14	15	13	2500500000	4432800000	3386800000	1643900000	1695800000	2083000000	71444000	126650000	96766000	46970000	48452000	59516000	0.0264959	0.897504	17
	LmjF.20.0240:mRNA-p1	transmembrane protein	26.4005	26.5604	26.6119	25.8522	26.2082	26.1877	0	323.31	238	9	9	10	8	9	8	1240100000	1385500000	1435800000	848060000	1085400000	1070100000	88579000	98961000	102560000	60576000	77527000	76433000	0.0285541	0.441526	12
	LmjF.25.0750:mRNA-p1	protein phosphatase	27.7327	28.1574	27.8089	27.1453	26.887	27.5782	0	323.31	822	19	21	19	16	16	16	5129900000	6885700000	5408100000	3414200000	2854600000	4608700000	223040000	299380000	235140000	148440000	124110000	200380000	0.0442374	0.696187	23
	LmjF.31.0700:mRNA-p1	ATP-dependent zinc metallopeptidase	22.5533	22.7954	22.6735	21.9968	21.9234	22.1384	0	146.39	113	6	6	6	5	5	6	283120000	334870000	307730000	192510000	182960000	212360000	6154800	7279700	6689700	4184900	3977300	4616500	0.00225092	0.654584	7
	LmjF.08.0480:mRNA-p1	hypothetical protein, conserved	21.5507	21.6611	22.1898	21.5522	21.7664	21.1532	0	16.144	51	2	1	2	1	1	1	36862000	39793000	57406000	36900000	42806000	27986000	3071800	3316100	4783900	3075000	3567200	2332100	0.309969	0.309917	2
	LmjF.23.0560:mRNA-p1	kinesin-C	25.5269	26.1073	25.2311	24.8741	25.5811	25.0508	0	323.31	403	23	28	21	22	26	19	2030500000	3036100000	1654200000	1291600000	2108300000	1459800000	48346000	72288000	39385000	30751000	50196000	34756000	0.246027	0.45311	32
	LmjF.15.1320:mRNA-p1	Eukaryotic translation initiation factor 4 gamma 2	24.4256	24.4258	24.474	21.0219	20.7061	21.1487	0	78.845	99	4	5	7	3	2	2	1307000000	1307100000	1351600000	123500000	99214000	134840000	22534000	22537000	23303000	2129200	1710600	2324900	1.24813e-05	3.48291	10
	LmjF.28.2860:mRNA-p1	cytosolic malate dehydrogenase	25.5385	25.7397	25.3826	24.6685	25.2405	25.7501	0	68.974	262	7	8	7	7	7	7	877240000	1008500000	787400000	479980000	713530000	1015900000	48735000	56029000	43745000	26666000	39641000	56436000	0.367659	0.333879	9
	LmjF.35.1010:mRNA-p1;LmjF.35.1000:mRNA-p1	casein kinase	26.8815	28.0421	27.5275	26.5694	26.7524	26.8178	0	289.42	578	15	18	17	15	17	18	1978100000	4422300000	3095500000	1593300000	1808800000	1892700000	123630000	276390016	193470000	99580000	113050000	118290000	0.0885662	0.770542	21
	LmjF.03.0980:mRNA-p1	Eukaryotic translation initiation factor 2 subunit alpha	27.7697	28.1968	28.0911	26.8492	27.155	27.4269	0	323.31	985	25	25	25	25	24	25	5492000000	7383800000	6862300000	2901600000	3586500000	4330600000	228830000	307660000	285929984	120900000	149440000	180440000	0.0141704	0.875458	32
	LmjF.30.1760:mRNA-p1	microtubule associated protein xmap215	19.5494	20.1327	19.9154	16.8413	17.287	18.9766	0	30.784	43	4	4	3	1	1	3	80565000	120710000	103830000	12329000	16792000	54164000	767290	1149600	988890	117420	159920	515850	0.0322976	2.16422	9
	LmjF.27.1250:mRNA-p1	Serine-threonine kinase receptor-associated protein	24.9628	26.0371	25.6393	24.3539	24.8381	24.8316	0	287.61	225	11	16	13	10	11	8	686700000	1446000000	1097600000	450270000	629840000	626990000	32700000	68856000	52264000	21442000	29992000	29857000	0.0685319	0.871869	16
	LmjF.22.0470:mRNA-p1	Putative tRNA binding domain containing protein	23.417	24.8141	24.2523	23.3995	23.3931	23.3448	0	37.129	166	4	5	6	5	5	5	257610000	678440000	459600000	254500000	253380000	245020000	11200000	29498000	19983000	11065000	11016000	10653000	0.126547	0.782008	7
	LmjF.36.5120:mRNA-p1;LmjF.36.5010:mRNA-p1	40S ribosomal protein SA	29.206	29.8248	29.4658	28.5261	28.9647	28.9283	0	323.31	965	18	19	20	16	18	18	9289400000	14265000000	11122000000	5798400000	7858100000	7662600000	619289984	950979968	741449984	386560000	523880000	510840000	0.0384381	0.692526	23
	LmjF.30.2820:mRNA-p1	chaperonin HSP60/CNP60	22.2101	23.3951	21.4686	22.1828	22.0345	22.8257	0	15.853	52	4	5	3	4	3	5	135850000	308870000	81256000	133300000	120290000	208150000	4851800	11031000	2902000	4760900	4295900	7433800	0.987419	0.0102552	9
	LmjF.21.1050:mRNA-p1;LmjF.30.3340:mRNA-p1	60S ribosomal protein L9	28.1473	28.9445	28.6948	27.5182	27.6744	27.8128	0	251.96	441	8	11	11	11	9	8	3270300000	5682800000	4779500000	2114400000	2356200000	2593400000	297300000	516620000	434500000	192220000	214200000	235770000	0.0207705	0.927094	12
	LmjF.36.6650:mRNA-p1	2,3-bisphosphoglycerate-independent phosphoglycerate mutase	26.3201	27.0173	26.6578	26.4359	26.5833	26.7695	0	323.31	504	13	15	13	14	13	14	2429600000	3939300000	3070500000	2632600000	2916000000	3317500000	83780000	135840000	105880000	90780000	100550000	114400000	0.773155	0.0688566	16
	LmjF.23.0040:mRNA-p1	peroxidoxin	28.1311	28.9992	28.6929	27.7913	28.1348	27.9817	0	323.31	710	10	9	10	9	9	10	4115500000	7512100000	6075300000	3252000000	4126200000	3710600000	293969984	536580000	433950016	232280000	294729984	265050000	0.0794318	0.638489	10
	LmjF.13.1660:mRNA-p1;REV__LmjF.34.4110:mRNA-p1	chaperonin TCP20	28.1671	28.4017	28.1178	27.2511	27.4004	27.6984	0	323.31	1083	28	30	29	27	28	26	8137800000	9575000000	7864600000	4312800000	4783000000	5880400000	301400000	354630016	291280000	159730000	177150000	217790000	0.0078692	0.778952	31
	LmjF.30.2370:mRNA-p1	ADP-ribosylation factor-like protein	24.9314	25.8856	25.5144	24.5367	24.6114	24.0237	0	323.31	265	5	6	5	7	5	3	351960000	681920000	527210000	267710000	281950000	187600000	31996000	61993000	47928000	24337000	25632000	17055000	0.0342595	1.05319	9
	LmjF.18.1420:mRNA-p1	pumilio protein 2	22.1661	23.3052	23.327	21.7958	22.1065	21.2224	0	132.67	85	2	4	5	3	2	1	145890000	321320000	326200000	112870000	139990000	75848000	4706200	10365000	10523000	3640800	4515800	2446700	0.0571724	1.22454	7
	LmjF.26.1550:mRNA-p1	trifunctional enzyme alpha subunit, mitochondrial precursor-like protein	23.0858	24.2802	23.6514	22.9695	23.3901	23.1696	0	271.13	238	7	11	8	10	11	9	418410000	957580000	619260000	386020000	516670000	443430000	8902300	20374000	13176000	8213100	10993000	9434700	0.246477	0.496086	16
	LmjF.36.3990:mRNA-p1	ATP-dependent protease subunit HslV	25.7237	26.2728	26.2135	25.5908	25.8376	25.6813	0	39.378	147	6	5	5	4	5	4	609520000	891830000	855950000	555910000	659610000	591870000	55411000	81076000	77814000	50537000	59965000	53806000	0.123345	0.366749	8
	LmjF.21.0840:mRNA-p1	metallo-peptidase, Clan MG, Family M24	25.085	25.6107	25.3723	24.6145	24.9477	25.4994	0	323.31	261	11	12	15	12	11	12	960960000	1383400000	1172700000	693510000	873700000	1280700000	35591000	51238000	43432000	25686000	32359000	47434000	0.325338	0.335471	17
	LmjF.33.2740:mRNA-p1	translation initiation factor IF-2	25.3726	25.9517	25.8348	24.1308	24.6486	24.8195	0	323.31	351	17	17	18	14	12	14	1433600000	2141700000	1975000000	606220000	867890000	977050000	43441000	64899000	59847000	18370000	26300000	29608000	0.0120728	1.18671	24
	LmjF.12.0250:mRNA-p1	cysteinyl-tRNA synthetase	25.1854	25.7309	25.2336	24.2503	24.5548	24.8511	0	316.56	370	14	20	15	15	15	15	1602500000	2339000000	1657000000	838120000	1035100000	1271100000	38155000	55691000	39452000	19955000	24646000	30264000	0.0277954	0.831237	24
	LmjF.25.1270:mRNA-p1	hypothetical protein, conserved	23.3469	22.9735	23.0212	21.7154	22.1766	21.2342	0	96.262	68	4	4	4	2	3	2	298730000	230610000	238360000	96412000	132730000	69070000	10669000	8236100	8512800	3443300	4740500	2466800	0.00902026	1.40516	6
	LmjF.11.0070:mRNA-p1	GRIP domain containing protein	22.0621	22.745	22.4407	21.8921	22.2783	22.4561	0	7.1983	38	4	4	3	4	4	4	363450000	583440000	472510000	323040000	422200000	477570000	4378900	7029400	5692800	3892100	5086800	5753900	0.467641	0.207088	4
	LmjF.22.0110:mRNA-p1	GMP synthase [glutamine-hydrolysing]	24.0411	24.6124	23.9737	22.4596	23.3477	23.4696	0	113.85	109	4	6	4	4	4	4	604160000	897720000	576580000	201870000	373610000	406570000	17262000	25649000	16474000	5767800	10675000	11616000	0.0415675	1.11675	6
	LmjF.27.0500:mRNA-p1	calpain-like cysteine peptidase	23.4675	23.7622	23.4477	23.548	23.9302	24.2324	0	323.31	899	60	73	66	70	69	80	3375200000	4140200000	3329400000	3569100000	4651600000	5735400000	11599000	14228000	11441000	12265000	15985000	19709000	0.196716	-0.344392	100
	LmjF.28.0930:mRNA-p1	Mitochondrial import receptor subunit ATOM46	24.2794	24.9323	25.0448	23.4996	23.8351	23.4011	0	148.82	120	9	7	9	6	6	5	427610000	672370000	726860000	249060000	314270000	232610000	20362000	32017000	34613000	11860000	14965000	11077000	0.0125611	1.17359	10
	LmjF.20.0110.2:mRNA-p1;LmjF.20.0110.1:mRNA-p1;LmjF.20.0100:mRNA-p1	phosphoglycerate kinase B, cytosolic	26.9335	27.6406	27.1932	26.5069	26.8559	26.9413	0	323.31	603	15	18	17	15	15	18	3588700000	5858700000	4296500000	2670000000	3400700000	3608500000	128170000	209240000	153450000	95358000	121460000	128870000	0.117983	0.48772	20
	LmjF.36.0250:mRNA-p1	eukaryotic translation initiation factor 3 subunit l	26.8127	27.2779	27.0545	26.2651	26.6682	26.6351	0	323.31	720	19	22	19	19	19	20	3064900000	4231000000	3624100000	2096800000	2772800000	2709800000	117880000	162730000	139390000	80646000	106640000	104220000	0.0478077	0.525623	24
	LmjF.29.0880:mRNA-p1	ADP-ribosylation factor-like protein 3A	27.8901	28.3434	28.2006	27.2496	27.2712	27.3294	0	323.31	567	8	11	11	10	10	8	2487500000	3405800000	3084800000	1595700000	1619800000	1686400000	248750000	340580000	308480000	159570000	161980000	168640000	0.00317434	0.861305	12
	LmjF.25.0540:mRNA-p1	hypothetical protein SCD6.10	26.712	26.8762	27.1312	26.0947	26.1239	26.0394	0	231.81	320	7	8	9	8	7	8	1758800000	1970900000	2352000000	1146600000	1170000000	1103400000	109930000	123180000	147000000	71660000	73127000	68966000	0.00274211	0.820498	9
	LmjF.20.1710:mRNA-p1	tRNA (Uracil-5-)-methyltransferase	20.3076	20.1071	20.515	19.1779	18.4846	19.7779	0	12.698	40	1	1	1	2	1	2	37635000	32752000	43452000	17200000	10637000	26070000	1297800	1129400	1498400	593090	366790	898970	0.0411947	1.16312	3
	LmjF.03.0520:mRNA-p1	hypothetical protein, conserved	24.9528	24.7456	24.5499	23.6014	24.3588	24.5337	0	59.073	128	7	8	8	5	7	8	1006700000	872030000	761410000	394550000	666940000	752940000	32475000	28130000	24562000	12727000	21514000	24288000	0.131222	0.584818	14
	LmjF.21.0760:mRNA-p1	proteasome regulatory non-ATP-ase subunit 5	24.9391	25.648	25.4011	24.6234	24.8331	25.1502	0	323.31	349	17	21	19	18	14	20	1061500000	1735100000	1462100000	852930000	986350000	1228800000	32167000	52578000	44308000	25846000	29889000	37237000	0.148978	0.460438	25
	LmjF.32.1730:mRNA-p1	coatomer subunit epsilon	23.6267	24.633	24.109	24.2746	24.2883	24.2348	0	275.09	130	3	4	3	4	4	3	246100000	494320000	343780000	385590000	389260000	375120000	12952000	26017000	18094000	20294000	20488000	19743000	0.64887	-0.143011	4
	LmjF.05.1210:mRNA-p1	protein phosphatase type 1 regulator-like protein	24.8519	26.0039	25.667	24.7436	25.0374	24.9544	0	131.42	350	14	19	16	13	15	14	666170000	1480400000	1172000000	618010000	757560000	715240000	30281000	67292000	53275000	28091000	34435000	32511000	0.166695	0.595798	23
	LmjF.35.1230:mRNA-p1	short chain dehydrogenase	27.5654	28.1472	28.0006	27.2244	27.1641	27.8313	0	76.782	362	6	7	7	7	7	6	2581900000	3864600000	3491200000	2038500000	1955000000	3104500000	198610000	297280000	268550016	156800000	150390000	238810000	0.145106	0.497819	8
	LmjF.36.4070:mRNA-p1	phosphoglycerate mutase family member 5	22.8749	22.6276	22.762	21.8072	22.1847	22.4204	0	122.93	67	3	2	2	3	3	3	130770000	110160000	120920000	62384000	81039000	95424000	7692100	6480100	7112900	3669700	4767000	5613200	0.0325943	0.617422	4
	LmjF.28.1530:mRNA-p1	ATP-dependent RNA helicase FAL1	24.6858	25.249	24.8	23.9344	24.2745	24.5337	0	47.611	192	11	11	8	8	9	11	593730000	877270000	642630000	352710000	446450000	534340000	26988000	39876000	29210000	16032000	20293000	24288000	0.0530601	0.66404	15
	LmjF.21.0800:mRNA-p1	CCR4-NOT transcription complex subunit 1	24.2869	24.998	24.5633	23.6732	24.3935	24.3965	0	323.31	818	38	45	37	37	36	40	2681500000	4389600000	3247500000	1752400000	2887000000	2893000000	20469000	33508000	24790000	13377000	22038000	22084000	0.219438	0.461652	61
	LmjF.19.1550:mRNA-p1	WD domain, G-beta repeat	25.3305	25.5492	25.8692	24.8482	25.4658	25.509	0	59.421	184	9	8	9	7	7	8	717270000	834700000	1042000000	513450000	787830000	811730000	42192000	49100000	61292000	30203000	46343000	47749000	0.308295	0.308626	10
	LmjF.24.2110:mRNA-p1	3-hydroxy-3-methylglutaryl-CoA synthase	28.0096	28.976	28.4845	28.1506	28.4967	28.5607	0	323.31	1227	23	25	26	24	25	25	7296300000	14256000000	10141000000	8045300000	10226000000	10691000000	270230016	528020000	375580000	297980000	378750016	395950016	0.789869	0.0873737	29
	LmjF.01.0780:mRNA-p1;LmjF.01.0770:mRNA-p1	Eukaryotic initiation factor 4A-1	30.6477	30.9617	30.8388	30.1866	30.3336	30.6095	0	323.31	2384	31	32	33	30	32	33	38691000000	48097000000	44169000000	28107000000	31121000000	37680000000	1682200064	2091200000	1920400000	1222000000	1353100032	1638300032	0.0462192	0.439458	37
	LmjF.32.1580:mRNA-p1	phosphomannose isomerase	24.6914	25.7755	25.4322	24.3627	24.7212	24.586	0	238.63	287	7	8	9	9	8	7	541870000	1148800000	905490000	431450000	553170000	503650000	27093000	57440000	45274000	21572000	27658000	25183000	0.09182	0.743117	10
	LmjF.18.1130:mRNA-p1	Ras-related protein Rab5A	23.2171	24.4028	23.7116	24.6257	24.3602	23.6944	0	146.64	182	3	4	3	6	7	4	156010000	354880000	219790000	414190000	344560000	217200000	9750800	22180000	13737000	25887000	21535000	13575000	0.366077	-0.449649	9
	LmjF.28.2330:mRNA-p1	Cactus-binding C-terminus of cactin protein	20.2987	19.5898	19.6216	20.236	20.4934	20.4313	0	9.2792	52	3	3	3	3	3	3	49014000	29986000	30652000	46925000	56090000	53731000	1289800	789100	806640	1234900	1476100	1414000	0.0870406	-0.55018	4
	LmjF.25.1100:mRNA-p1	DNAj-like protein	24.2247	24.569	23.5404	22.7642	23.9522	23.2178	0	190.43	116	5	5	4	3	4	3	392070000	497770000	243990000	142470000	324600000	195110000	19604000	24888000	12200000	7123600	16230000	9755700	0.156697	0.799941	7
	LmjF.03.0200:mRNA-p1	delta-1-pyrroline-5-carboxylate dehydrogenase	25.1163	25.6335	25.0717	25.2032	25.2697	25.5923	0	323.31	352	10	14	11	12	13	12	1236600000	1769900000	1199000000	1313400000	1375400000	1720000000	36372000	52055000	35265000	38630000	40452000	50588000	0.726822	-0.0812092	19
	LmjF.14.0130:mRNA-p1	inosine-guanine nucleoside hydrolase	25.6783	25.8699	25.6791	24.8355	24.9431	24.9852	0	97.974	246	5	6	6	6	6	5	751720000	858510000	752170000	419140000	451600000	464980000	53694000	61322000	53727000	29939000	32257000	33213000	0.000455324	0.821142	6
	LmjF.19.0090:mRNA-p1	hypothetical protein, conserved	23.5717	24.6698	23.9714	23.8275	23.7156	23.8403	0	107.81	180	4	10	8	6	8	7	324160000	693950000	427640000	387070000	358150000	390490000	12468000	26690000	16448000	14887000	13775000	15019000	0.440608	0.276515	13
	LmjF.18.0270:mRNA-p1	glycogen synthase kinase 3	25.5906	26.3405	26.0874	25.003	25.6979	25.9169	0	323.31	275	8	8	7	8	9	9	960030000	1614500000	1354700000	638860000	1034200000	1203700000	50528000	84975000	71299000	33624000	54431000	63351000	0.256174	0.466905	11
	LmjF.11.0400:mRNA-p1	tubulin-tyrsoine ligase-like protein	20.2522	21.7008	21.4038	20.8037	21.1757	20.4983	0	52.39	43	4	4	4	4	4	4	79926000	218160000	177580000	117150000	151600000	94799000	1248900	3408800	2774600	1830400	2368800	1481200	0.576977	0.29304	5
	LmjF.27.0190:mRNA-p1	proteasome alpha 7 subunit	25.3527	26.7516	26.1311	24.7332	25.3255	25.4364	0	323.31	173	6	6	7	6	4	6	557000000	1468900000	955400000	362550000	546620000	590280000	42846000	112990000	73492000	27889000	42048000	45406000	0.117923	0.913418	9
	LmjF.35.1540:mRNA-p1	rieske iron-sulfur protein, mitochondrial precursor	27.6049	27.7443	27.7203	26.9417	26.75	27.6302	0	256.45	494	13	12	12	14	11	12	2857800000	3147600000	3095600000	1804600000	1580100000	2908400000	204130000	224830000	221120000	128900000	112860000	207740000	0.0977633	0.582529	17
	LmjF.32.3270:mRNA-p1	chaperonin alpha subunit	28.2483	28.7301	28.4969	27.652	27.9366	28.0778	0	323.31	1532	36	34	36	33	33	36	10522000000	14694000000	12501000000	6959700000	8477300000	9349000000	318840000	445270016	378809984	210900000	256890000	283300000	0.0322326	0.602982	38
	LmjF.32.1750:mRNA-p1	pumilio/PUF RNA binding protein 7	21.989	23.0444	22.6549	21.6291	21.9578	21.8787	0	43.647	125	4	7	6	6	6	6	133200000	276830000	211330000	103790000	130340000	123390000	4162600	8651000	6603900	3243500	4073300	3856100	0.0839225	0.740925	9
	LmjF.05.0680:mRNA-p1	sre-2/carboxylate carrier-like protein	20.8628	21.0321	20.8255	19.5819	19.1672	19.5821	0.00086505	2.5264	25	1	1	1	1	1	1	32417000	36454000	31591000	13341000	10008000	13343000	1906900	2144400	1858300	784790	588730	784880	0.000654328	1.46306	2
	LmjF.10.0210:mRNA-p1	nucleolar protein 56	26.8702	27.2871	27.1612	27.1052	27.1305	27.4074	0	323.31	807	19	23	23	21	21	21	3189500000	4257900000	3902400000	3753600000	3820300000	4628300000	122670000	163770000	150090000	144370000	146930000	178010000	0.528307	-0.108192	25
	LmjF.08.1100:mRNA-p1	hypothetical protein, conserved	27.4324	28.1647	27.8926	27.1922	27.3194	27.6043	0	323.31	788	20	22	19	22	19	21	3803800000	6318900000	5232700000	3220200000	3517100000	4284800000	181130000	300900000	249180000	153340000	167480000	204040000	0.13612	0.457973	24
	LmjF.27.0930:mRNA-p1	isovaleryl-coA dehydrogenase	26.1783	26.8352	26.3775	25.7142	25.8302	26.2351	0	253.27	503	13	13	13	11	11	14	1594700000	2514400000	1830700000	1156000000	1252800000	1658700000	75939000	119730000	87178000	55047000	59659000	78987000	0.0985965	0.537166	16
	LmjF.35.0990:mRNA-p1	hypothetical protein, conserved	21.4628	21.4283	21.2335	20.3993	20.8307	20.5755	0	74.396	63	2	2	2	2	2	2	95381000	93126000	81360000	45637000	61541000	51566000	2890300	2822000	2465500	1382900	1864900	1562600	0.00583593	0.773024	4
	LmjF.13.1090:mRNA-p1	proteasome regulatory ATPase subunit 2	24.6629	25.4568	24.9727	24.53	23.9554	24.8472	0	323.31	350	13	16	18	16	9	14	664070000	1151300000	823150000	605610000	406650000	754550000	26563000	46053000	32926000	24225000	16266000	30182000	0.167648	0.586631	24
	LmjF.34.2530:mRNA-p1	flagellar attachment zone protein	22.1089	21.4529	21.085	21.0115	21.6109	21.9047	0	289.5	94	4	3	3	4	4	4	1284600000	815250000	631750000	600350000	909630000	1115100000	4523300	2870600	2224500	2113900	3202900	3926300	0.925019	0.0399176	5
	LmjF.22.0650:mRNA-p1	guide RNA associated protein, GAP2	22.2523	23.4521	23.5369	23.0892	21.7483	23.0755	0	121.04	93	3	5	5	5	4	4	144880000	332820000	352960000	258780000	102160000	256330000	4996000	11476000	12171000	8923300	3522900	8839000	0.506824	0.442824	6
	LmjF.22.0050:mRNA-p1	hypothetical protein, conserved	21.4967	21.3051	20.7111	19.3566	19.7512	19.8949	0.00085324	2.4044	9	2	2	2	1	1	1	109480000	95867000	63515000	24837000	32651000	36070000	2959000	2591000	1716600	671280	882460	974870	0.00627123	1.50343	3
	LmjF.27.0240:mRNA-p1	kinetoplast-associated protein-like protein	26.6099	27.1273	27.1398	26.8409	26.8153	26.7651	0	298.54	103	3	2	3	3	3	3	6964900000	9968900000	10056000000	8173600000	8030100000	7755700000	102420000	146600000	147880000	120200000	118090000	114050000	0.436673	0.15194	3
	LmjF.30.0460:mRNA-p1;LmjF.21.0895:mRNA-p1	aspartyl-tRNA synthetase	26.1956	26.94	26.6139	25.9715	26.0755	26.4126	0	323.31	828	20	20	22	19	18	22	2613000000	4377400000	3491800000	2237100000	2404400000	3037100000	76852000	128750000	102700000	65797000	70717000	89327000	0.164814	0.429924	23
	LmjF.17.1290:mRNA-p1	eukaryotic translation initiation factor 3 subunit b	26.869	27.2147	27.1111	26.6435	27.2504	27.2646	0	323.31	748	24	28	28	30	31	28	4167500000	5295900000	4928600000	3564200000	5428500000	5482100000	122570000	155760000	144960000	104830000	159660000	161240000	0.960357	0.0121072	36
	LmjF.04.0123:mRNA-p1	hypothetical protein, conserved	25.7349	26.1174	25.9378	25.3569	25.524	25.1251	0	119.89	113	3	4	3	3	3	3	446750000	582380000	514200000	343790000	385990000	292760000	55844000	72798000	64275000	42973000	48249000	36595000	0.0205091	0.59466	4
	LmjF.14.1360:mRNA-p1	inositol-3-phosphate synthase	25.4254	26.3119	25.9496	25.1593	25.4345	25.6838	0	215.53	303	11	12	13	10	10	11	1216600000	2249300000	1749800000	1011800000	1224400000	1455300000	45061000	83308000	64807000	37473000	45346000	53899000	0.190756	0.4698	14
	LmjF.23.1480:mRNA-p1	alanine racemase	26.2751	26.9611	26.7581	26.2351	26.4985	26.3433	0	207.46	449	14	11	13	12	13	12	1299300000	2090400000	1816000000	1263800000	1516900000	1362200000	81208000	130650000	113500000	78985000	94807000	85135000	0.232114	0.305852	14
	LmjF.26.0660:mRNA-p1	protein disulfide isomerase	27.004	27.0772	26.934	26.2732	26.368	26.4733	0	266.27	387	9	10	10	11	8	9	2557300000	2690400000	2436300000	1540900000	1645600000	1770100000	134590000	141600000	128220000	81102000	86609000	93165000	0.000873965	0.633585	12
	LmjF.05.0960:mRNA-p1	metallo-peptidase, Clan M-, Family M49	23.9177	24.4701	24.0574	24.0992	24.0253	24.3175	0	168.92	191	8	7	7	7	6	7	538800000	790120000	593570000	611030000	580510000	710850000	15847000	23239000	17458000	17971000	17074000	20907000	0.99575	0.00106303	12
	LmjF.32.2950:mRNA-p1	nucleoside diphosphate kinase b	29.921	30.7154	30.5618	30.2209	30.5142	30.2815	0	133.93	540	7	7	9	9	8	8	9148100000	15867000000	14265000000	11263000000	13801000000	11745000000	1016499968	1763000064	1584999936	1251399936	1533500032	1305100032	0.826806	0.0605316	9
	LmjF.36.3210:mRNA-p1	14-3-3 protein 1	28.862	29.5811	29.5868	28.2496	28.6729	28.7511	0	323.31	737	19	19	22	15	18	20	6830600000	11244000000	11289000000	4467900000	5991600000	6325100000	487900000	803139968	806360000	319140000	427969984	451790016	0.0519135	0.785437	24
	LmjF.25.2140:mRNA-p1;LmjF.25.2130:mRNA-p1	succinyl-CoA synthetase alpha subunit	29.9891	30.4001	30.2036	29.102	29.2546	29.8408	0	323.31	1033	18	15	16	16	17	17	13855000000	18419000000	16074000000	7490800000	8326100000	12500000000	1065699968	1416899968	1236499968	576209984	640470016	961560000	0.0349474	0.798494	21
	LmjF.32.1000:mRNA-p1	chaperonin containing t-complex protein	28.3048	28.495	28.2928	27.3918	27.5719	27.883	0	323.31	992	28	29	32	27	28	29	9947800000	11350000000	9865300000	5282900000	5985300000	7425600000	331590016	378320000	328840000	176100000	199510000	247520000	0.00898803	0.748664	38
	LmjF.01.0650:mRNA-p1	mitochondrial-processing peptidase subunit beta	24.6905	25.4351	24.7951	24.3357	24.7106	24.9246	0	323.31	225	8	13	11	10	11	11	785210000	1315600000	844220000	614030000	796230000	923540000	27076000	45364000	29111000	21173000	27456000	31846000	0.335539	0.316556	15
	LmjF.27.1050:mRNA-p1	vesicular transport protein (CDC48 homologue)	19.3523	18.964	19.7559	19.7126	19.089	19.0198	0	10.492	62	2	1	2	3	2	2	24094000	18409000	31873000	30929000	20075000	19135000	669280	511360	885370	859150	557640	531540	0.805309	0.0836023	6
	LmjF.30.2600:mRNA-p1	formate--tetrahydrofolate ligase	24.6391	24.803	24.7058	23.7021	24.1804	24.6358	0	143.71	145	9	10	10	8	9	9	757710000	848880000	793570000	395780000	551350000	756000000	26128000	29272000	27364000	13647000	19012000	26069000	0.118222	0.54319	13
	LmjF.36.3780:mRNA-p1	hypothetical protein, conserved	24.6803	24.5556	24.5922	23.3978	23.7412	24.0146	0	106.98	98	4	3	3	3	3	3	430160000	394550000	404690000	176840000	224360000	271170000	26885000	24659000	25293000	11052000	14022000	16948000	0.00808967	0.891513	4
	LmjF.22.1600:mRNA-p1	ser/thr protein phosphatase	21.2847	22.6088	22.1698	19.8415	19.8539	21.0528	0	42.485	72	3	4	4	2	2	4	104740000	262250000	193440000	38517000	38851000	89190000	2554700	6396300	4718100	939450	947590	2175400	0.0339658	1.7717	7
	LmjF.36.5060:mRNA-p1	Nin one binding (NOB1) Zn-ribbon like	22.5751	23.2593	22.9088	22.7009	22.9559	23.1051	0	36.881	53	2	3	2	3	3	3	131220000	210830000	165370000	143170000	170860000	189480000	6248500	10040000	7874700	6817800	8136000	9022600	0.979636	-0.00624847	4
	LmjF.35.4710:mRNA-p1	Hsp70 protein	21.3875	23.1531	21.6964	22.2269	22.3814	22.3772	0	45.583	93	4	7	4	6	6	5	115220000	391760000	142730000	206170000	229470000	228790000	2743300	9327600	3398300	4908800	5463500	5447500	0.671815	-0.249519	10
	LmjF.19.0550:mRNA-p1	metallo- peptidase, Clan MG, Family M24	25.9831	26.2475	25.9726	25.2434	25.6752	25.778	0	85.721	299	9	8	8	8	8	9	1525600000	1832300000	1514500000	913590000	1232400000	1323400000	66329000	79666000	65847000	39721000	53582000	57538000	0.0547858	0.502186	11
	LmjF.27.2320:mRNA-p1	protein phosphatase-like protein	22.4146	22.5196	23.0577	21.4512	21.7962	22.4049	0	24.036	37	1	1	2	1	1	2	89452000	96201000	139690000	45876000	58270000	88854000	5590800	6012600	8730800	2867200	3641800	5553300	0.0851625	0.779839	2
	LmjF.27.2000:mRNA-p1	GMP-PDE, delta subunit	26.8744	27.3534	27.3864	26.3835	27.0686	27.2364	0	53.074	198	4	6	6	5	6	7	984270000	1371800000	1403500000	700330000	1126000000	1264900000	123030000	171470000	175440000	87541000	140750000	158110000	0.374295	0.308617	8
	LmjF.25.1080:mRNA-p1	hypothetical protein, conserved	25.6088	26.1242	25.9077	24.5651	23.8065	25.0854	0	323.31	392	8	11	11	8	5	9	1228100000	1755400000	1510800000	595700000	352100000	854430000	51171000	73140000	62948000	24821000	14671000	35601000	0.0252558	1.39457	13
	LmjF.12.0220:mRNA-p1	glyoxalase II	23.1892	23.4561	23.1164	22.0002	22.1568	22.8214	0	6.5565	28	1	2	1	2	1	2	133900000	161120000	127310000	58730000	65464000	103770000	9564200	11508000	9093700	4195000	4676000	7412000	0.0270308	0.927755	2
	LmjF.10.1080:mRNA-p1	Eukaryotic translation initiation factor 4 gamma 5	24.4198	24.9566	24.8252	23.0133	22.9995	23.8677	0	323.31	696	12	19	20	10	7	15	875330000	1269800000	1159300000	330200000	327030000	596990000	22444000	32560000	29725000	8466600	8385500	15307000	0.0119484	1.44036	44
	LmjF.15.1380:mRNA-p1	nucleolar RNA binding protein	27.2463	27.0705	26.6902	26.5234	26.7806	27.1578	0	323.31	748	18	19	18	17	19	20	4298400000	3805400000	2923500000	2604300000	3112600000	4042800000	159200000	140940000	108280000	96457000	115280000	149730000	0.502212	0.181742	22
	LmjF.35.1410:mRNA-p1	threonyl-tRNA synthetase	25.8528	26.6426	26.493	25.4836	25.9513	25.8475	0	323.31	708	23	29	29	23	26	29	2908700000	5029100000	4533400000	2251900000	3114300000	2898100000	60598000	104770000	94446000	46915000	64881000	60376000	0.112719	0.568698	32
	LmjF.24.1170.1:mRNA-p1;LmjF.24.1170.2:mRNA-p1	hypothetical protein, conserved	24.1172	25.4933	24.4783	23.7714	24.1328	24.3642	0	4.9123	31	1	2	2	2	2	2	928030000	2408900000	1192000000	730290000	938120000	1101300000	18197000	47234000	23372000	14319000	18395000	21595000	0.245805	0.606788	2
	LmjF.22.0140:mRNA-p1	hypothetical protein, conserved	23.4482	23.9714	23.4311	23.3142	22.9089	22.9964	0	155.9	167	5	6	5	6	5	5	274690000	394760000	271440000	250320000	189010000	200830000	11445000	16448000	11310000	10430000	7875200	8367800	0.065458	0.543727	9
	LmjF.22.0180:mRNA-p1	hypothetical protein, conserved	24.5735	24.7753	24.7119	21.4634	21.8467	20.829	0	61.969	61	4	3	3	1	1	1	324560000	373300000	357260000	37590000	49028000	24216000	24966000	28715000	27481000	2891500	3771400	1862800	0.000398319	3.3072	6
	LmjF.18.0510:mRNA-p1	aconitase	27.9384	28.5868	28.1957	27.8359	28.0312	28.196	0	323.31	1488	36	35	34	35	34	35	12089000000	18949000000	14450000000	11260000000	12892000000	14453000000	257210000	403169984	307440000	239570000	274300000	307500000	0.366106	0.219284	38
	LmjF.09.1070:mRNA-p1;LmjF.09.1090:mRNA-p1	eukaryotic translation initiation factor 2 subunit	27.4931	28.0383	27.954	27.0435	27.3593	27.3426	0	323.31	600	16	18	18	18	17	17	3589300000	5237400000	4940500000	2628200000	3271200000	3233500000	188910000	275649984	260020000	138330000	172170000	170190000	0.0428769	0.580022	21
	LmjF.35.4010:mRNA-p1;LmjF.35.3960:mRNA-p1	cAMP-dependent protein kinase catalytic subunit 1	23.6089	24.5734	23.8116	23.2547	23.4603	23.6432	0	177.54	184	5	8	5	7	4	5	319820000	624110000	368070000	250190000	288520000	327530000	12793000	24965000	14723000	10008000	11541000	13101000	0.157833	0.545245	13
	LmjF.18.0210:mRNA-p1	Activator of Hsp90 ATPase, N-terminal/Activator of Hsp90 ATPase homolog 1-like protein	25.2701	25.5437	25.1019	24.9535	25.2748	24.2043	0	247.01	83	5	3	3	5	4	4	768820000	929300000	684190000	617320000	771310000	367280000	40464000	48911000	36010000	32491000	40595000	19330000	0.222157	0.494337	5
	LmjF.30.3430:mRNA-p1	protein mkt1	26.3548	26.8941	26.6067	25.2065	25.8343	25.9342	0	323.31	621	19	21	18	18	17	20	2317200000	3367500000	2759000000	1045400000	1615300000	1731100000	85822000	124720000	102190000	38719000	59825000	64116000	0.0253485	0.960225	25
	LmjF.13.0870:mRNA-p1	mitochondrial processing peptidase alpha subunit	25.792	26.8268	26.5073	25.5906	25.6684	25.7688	0	253.43	372	9	9	9	8	8	8	1336200000	2737800000	2193900000	1162200000	1226600000	1314900000	58097000	119030000	95387000	50530000	53330000	57170000	0.0872186	0.699388	9
	LmjF.27.1110:mRNA-p1	guide RNA-binding protein of 21 kDa	25.687	26.4831	25.8292	25.1362	25.2026	25.8135	0	136.18	279	5	8	6	7	5	8	810280000	1407000000	894240000	553130000	579200000	884580000	54019000	93799000	59616000	36876000	38613000	58972000	0.132361	0.615647	9
	LmjF.32.0020:mRNA-p1	nuclear segregation protein	25.0408	25.3476	25.1133	24.1662	24.0549	24.2675	0	38.219	200	13	8	12	8	6	7	897470000	1110100000	943700000	489470000	453120000	525060000	34518000	42697000	36296000	18826000	17428000	20195000	0.000829007	1.00439	18
	LmjF.22.0730:mRNA-p1	cytoskeleton associated protein	14	14	14	19.7615	18.8113	18.9419	0	5.7873	32	0	0	0	1	1	1	0	0	0	20443000	10580000	11583000	0	0	0	888830	460020	503590	6.41746e-05	-5.17159	2
	LmjF.04.0420:mRNA-p1	Tetratricopeptide repeat	25.4615	25.9748	25.7995	25.3373	24.8725	25.5762	0	36.403	154	5	5	7	6	3	6	739270000	1055200000	934450000	678250000	491450000	800450000	46204000	65947000	58403000	42391000	30716000	50028000	0.131731	0.483294	7
	LmjF.07.0940:mRNA-p1	Domain of unknown function (DUF3437)	18.5638	17.6648	18.8159	16.4136	16.7751	17.5723	0	5.0692	21	2	1	2	1	1	2	43010000	23066000	51222000	9689700	12449000	21633000	387480	207800	461460	87294	112150	194890	0.0432642	1.42783	3
	LmjF.19.1040:mRNA-p1	phenylalanyl-tRNA synthetase	24.71	25.4103	25.085	24.1669	24.5333	24.5677	0	111.59	167	10	10	11	8	11	9	960560000	1560700000	1245600000	659240000	849790000	870350000	27445000	44591000	35590000	18835000	24280000	24867000	0.0543156	0.645784	12
	LmjF.18.0280:mRNA-p1	hypothetical protein, conserved	21.5284	21.797	21.4947	20.466	21.1852	20.2257	0	250.25	78	2	3	2	3	2	1	99818000	120250000	97515000	47796000	78687000	40460000	3024800	3643900	2955000	1448400	2384400	1226100	0.0319664	0.981106	7
	LmjF.23.1460:mRNA-p1	GAF domain/TIP41-like family	22.7072	23.0232	22.9486	21.5919	22.4087	21.7386	0	103.64	76	2	3	4	3	5	2	191740000	238690000	226660000	88504000	155890000	97975000	6847800	8524800	8095100	3160900	5567700	3499100	0.0218735	0.979986	6
	LmjF.29.0400:mRNA-p1	RNA polymerase Rpb4	21.5589	20.8241	21.6597	14	14	14	0	11.6	34	2	1	1	0	0	0	18536000	11139000	19878000	0	0	0	3089400	1856500	3313000	0	0	0	9.81421e-06	7.34759	2
	LmjF.12.0670:mRNA-p1	cytochrome oxidase subunit IV	26.7667	27.337	27.2322	27.1449	27.2109	27.5147	0	323.31	675	21	22	26	23	28	27	2854600000	4238200000	3941300000	3710000000	3883500000	4794100000	114180000	169530000	157650000	148400000	155340000	191760000	0.441857	-0.178216	29
	LmjF.23.1410:mRNA-p1	succinate dehydrogenase and fumarate reductase iron-sulfur protein	26.4727	26.288	26.1756	25.9158	26.2048	25.7527	0	323.31	320	8	7	8	8	8	8	1397000000	1229100000	1137000000	949550000	1160200000	848050000	93130000	81938000	75797000	63303000	77345000	56537000	0.088388	0.35438	8
	LmjF.35.0420:mRNA-p1;LmjF.35.0410:mRNA-p1;LmjF.35.0400:mRNA-p1	40S ribosomal protein S3A	29.9507	30.2653	30.1807	29.1907	29.5684	29.641	0	323.31	1143	26	26	26	24	24	27	15566000000	19358000000	18256000000	9191300000	11942000000	12558000000	1037699968	1290499968	1216999936	612750016	796120000	837230016	0.0167485	0.665508	28
	LmjF.27.0700:mRNA-p1	hypothetical protein, conserved	24.1053	24.4293	24.2852	23.1664	24.0166	24.6265	0	213.69	217	5	7	7	5	5	5	360930000	451840000	408880000	188290000	339430000	518030000	18047000	22592000	20444000	9414400	16971000	25901000	0.480782	0.336742	11
	LmjF.06.0370:mRNA-p1	glutamine synthetase	27.6174	28.2598	28.0007	26.7717	27.2283	27.3334	0	323.31	609	13	13	12	11	11	13	3500500000	5463900000	4565700000	1947600000	2672800000	2874800000	205910000	321409984	268569984	114570000	157230000	169110000	0.028872	0.84822	14
	LmjF.21.0875:mRNA-p1	hypothetical protein, conserved	19.6455	19.7399	19.6787	19.1344	19.6584	18.8091	0	37.331	29	1	1	1	1	2	1	42647000	45531000	43638000	29925000	43029000	23884000	820130	875590	839200	575480	827480	459310	0.121838	0.487388	7
	LmjF.34.3740:mRNA-p1	serine palmitoyltransferase-like protein	25.8361	26.3392	25.9137	24.3314	25.8452	25.3272	0	290.76	207	5	5	5	5	9	7	1377700000	1952600000	1453900000	485510000	1386500000	968210000	59900000	84894000	63211000	21109000	60281000	42096000	0.141256	0.861717	9
	LmjF.21.0125:mRNA-p1	DNA topoisomerase 1A	20.1584	20.4962	19.5051	19.6111	19.9631	18.5614	0	8.6639	28	2	2	2	2	2	1	52664000	66553000	33485000	36036000	45995000	17408000	1170300	1479000	744100	800810	1022100	386850	0.257759	0.674718	4
	LmjF.35.4130:mRNA-p1	polyadenylate-binding protein 2	27.5928	27.8822	27.7656	27.5946	27.9474	27.9921	0	323.31	2160	28	27	26	28	32	27	5870400000	7174400000	6617100000	5877600000	7506200000	7742100000	202430000	247390000	228180000	202680000	258830000	266970000	0.552907	-0.0978349	60
	LmjF.09.1100:mRNA-p1	hypothetical protein, conserved	24.9654	24.4868	25.1962	24.377	24.4332	24.3398	0	220.21	132	6	5	5	5	5	6	491410000	352660000	576670000	326800000	339790000	318500000	32760000	23511000	38444000	21787000	22653000	21233000	0.0767316	0.499516	6
	LmjF.07.0220:mRNA-p1	hypothetical protein, conserved	23.6605	24.015	23.6439	22.4123	22.3008	22.8869	0	22.276	89	4	5	5	3	3	3	384500000	491630000	380140000	161880000	149830000	224920000	13259000	16953000	13108000	5582000	5166500	7756000	0.00461469	1.23982	5
	LmjF.06.0030:mRNA-p1	WD domain, G-beta repeat	23.8726	24.1718	23.8509	23.4512	23.3458	23.743	0	5.1578	158	3	3	3	3	3	2	522210000	642550000	514400000	389950000	362470000	477350000	15359000	18899000	15130000	11469000	10661000	14040000	0.0456285	0.451727	4
	LmjF.14.0970.2:mRNA-p1;LmjF.14.0970.1:mRNA-p1	hypothetical protein, conserved	26.405	26.2088	26.1242	25.0176	25.3257	25.6199	0	104.92	189	6	7	6	4	6	6	1421800000	1241000000	1170300000	543480000	672870000	825070000	88859000	77560000	73142000	33967000	42054000	51567000	0.00865885	0.924902	7
	LmjF.28.2510:mRNA-p1	acyl-CoA dehydrogenase	24.8489	25.7198	25.2767	24.96	25.1192	25.1298	0	323.31	454	12	14	13	11	12	11	1178500000	2155200000	1585200000	1272800000	1421300000	1431800000	30218000	55262000	40647000	32636000	36444000	36714000	0.456098	0.212123	14
	LmjF.25.0960:mRNA-p1	tubulin gamma chain	21.5892	22.2159	22.4099	21.6294	22.0136	22.2721	0	26.789	93	3	5	5	3	3	4	75722000	116910000	133740000	77860000	101620000	121550000	3155100	4871400	5572500	3244200	4234100	5064800	0.763317	0.0999743	7
	LmjF.33.0330:mRNA-p1;LmjF.33.0318:mRNA-p1;LmjF.33.0365:mRNA-p1;LmjF.33.0360:mRNA-p1;LmjF.33.0355:mRNA-p1;LmjF.33.0350:mRNA-p1;LmjF.33.0346:mRNA-p1;LmjF.33.0343:mRNA-p1;LmjF.33.0340:mRNA-p1;LmjF.33.0336:mRNA-p1;LmjF.33.0333:mRNA-p1;LmjF.33.0326:mRNA-p1;LmjF.33.0323:mRNA-p1;LmjF.33.0320:mRNA-p1;LmjF.33.0316:mRNA-p1;LmjF.33.0314:mRNA-p1;LmjF.33.0312:mRNA-p1	heat shock protein 83	31.827	32.1823	31.8942	31.2068	31.4775	31.8329	0	323.31	4983	66	58	62	53	59	61	121900000000	155950000000	127720000000	79311000000	95677000000	122400000000	3809499904	4873399808	3991200000	2478500096	2989900032	3825100032	0.094241	0.462097	70
	LmjF.09.0380:mRNA-p1	hypothetical protein, conserved	23.7514	23.713	23.816	23.0169	23.0586	23.0982	0	153.06	75	5	6	6	6	6	3	338920000	330030000	354430000	203700000	209670000	215500000	14122000	13751000	14768000	8487400	8736200	8979300	5.10458e-05	0.70227	9
	LmjF.25.1120:mRNA-p1	aldehyde dehydrogenase, mitochondrial precursor	26.3298	27.0395	26.5074	25.9339	26.124	26.5208	0	124.33	527	11	12	10	12	12	12	2192900000	3586300000	2480300000	1666700000	1901500000	2503300000	84343000	137940000	95394000	64104000	73134000	96283000	0.190134	0.432632	14
	LmjF.10.0290:mRNA-p1	isocitrate dehydrogenase [NADP], mitochondrial precursor	27.2674	28.4342	28.1228	26.9564	26.9411	26.7868	0	323.31	971	22	28	27	24	18	21	4846500000	10881000000	8768500000	3906500000	3865600000	3473500000	161550000	362710016	292280000	130220000	128850000	115780000	0.0413421	1.04671	35
	LmjF.30.3390:mRNA-p1	CAS/CSE/importin domain protein	23.0144	23.7583	23.248	22.8624	23.1679	22.5814	0	152.36	164	9	10	10	10	10	9	415180000	695270000	488130000	373660000	461780000	307530000	8473000	14189000	9961800	7625700	9424100	6276100	0.165639	0.469629	14
	LmjF.21.1770:mRNA-p1	ATP synthase F1 subunit gamma protein	27.1006	27.9516	27.6014	26.2647	26.9379	26.9295	0	323.31	438	14	16	14	12	14	14	2446400000	4412600000	3461700000	1370600000	2185400000	2173000000	143910000	259570000	203630000	80623000	128560000	127820000	0.0649422	0.840474	17
	LmjF.35.4770:mRNA-p1	cyclophilin 40	27.5347	27.7364	27.4291	26.9705	26.8949	27.0309	0	323.31	279	10	8	7	8	6	7	3111000000	3577600000	2891300000	2104100000	1996700000	2193900000	194440000	223600000	180710000	131500000	124790000	137120000	0.00362062	0.601306	12
	LmjF.31.2020:mRNA-p1;LmjF.31.1890:mRNA-p1	succinyl-diaminopimelate desuccinylase-like protein	25.4988	25.6412	25.8319	25.2099	25.6883	25.7659	0	73.153	180	4	4	4	4	4	4	1043100000	1151300000	1314000000	853800000	1189500000	1255200000	47412000	52332000	59726000	38809000	54068000	57056000	0.633098	0.102586	4
	LmjF.16.0590:mRNA-p1	carbamoyl-phosphate synthase	24.8094	26.1241	25.5271	24.8304	24.966	24.8572	0	323.31	790	34	51	44	40	41	35	2704900000	6728500000	4448400000	2744600000	3015100000	2796100000	29401000	73135000	48352000	29832000	32773000	30393000	0.190281	0.602299	55
	LmjF.31.2150.1:mRNA-p1;LmjF.31.2150.2:mRNA-p1	prostaglandin f2-alpha synthase	26.1694	27.2309	26.7565	26.2166	26.6882	26.3966	0	323.31	433	11	12	12	11	12	11	1132000000	2362700000	1700500000	1169700000	1622000000	1325100000	75469000	157510000	113370000	77981000	108130000	88340000	0.444359	0.285112	12
	LmjF.33.0820:mRNA-p1;LmjF.33.0819:mRNA-p1;LmjF.33.0818:mRNA-p1;LmjF.33.0816:mRNA-p1;LmjF.33.0814:mRNA-p1;LmjF.33.0812:mRNA-p1;LmjF.33.0810:mRNA-p1;LmjF.33.0808:mRNA-p1;LmjF.33.0806:mRNA-p1;LmjF.33.0804:mRNA-p1;LmjF.33.0802:mRNA-p1;LmjF.33.0800:mRNA-p1;LmjF.33.0798:mRNA-p1;LmjF.33.0796:mRNA-p1;LmjF.33.0794:mRNA-p1;LmjF.33.0792:mRNA-p1;LmjF.08.1230:mRNA-p1	beta tubulin	29.5914	30.1403	29.8984	29.2729	29.327	29.3145	0	323.31	3121	37	34	35	34	32	34	16178000000	23667000000	20014000000	12973000000	13469000000	13353000000	808899968	1183399936	1000700032	648659968	673430016	667640000	0.0231283	0.571903	39
	LmjF.05.0350:mRNA-p1	trypanothione reductase	25.5706	26.2617	25.9578	25.038	25.3945	25.502	0	197.9	232	5	4	5	4	5	5	1196000000	1930900000	1564200000	826780000	1058600000	1140500000	49834000	80454000	65174000	34449000	44108000	47520000	0.0645043	0.618518	5
	LmjF.30.0760:mRNA-p1	hypothetical protein, conserved	22.2527	23.1425	23.0887	22.0856	21.9231	22.0604	0	225.21	108	8	10	10	9	8	7	274850000	509280000	490640000	244790000	218710000	240550000	4997300	9259500	8920700	4450700	3976600	4373600	0.0512421	0.804951	16
	LmjF.24.0640:mRNA-p1;LmjF.31.0290:mRNA-p1	Kinesin-13 3	25.9556	25.945	25.8827	24.3566	24.4796	25.4333	0	323.31	330	18	18	18	12	13	18	1757000000	1744200000	1670500000	580020000	631610000	1223400000	65075000	64599000	61869000	21482000	23393000	45310000	0.0264251	1.17127	23
	LmjF.36.4360:mRNA-p1	Regulatory particle triple-A ATPase subunit 6	25.5478	25.7558	25.6613	24.7909	25.1878	25.6227	0	323.31	391	14	16	17	15	16	17	1226300000	1416500000	1326600000	725660000	955500000	1291700000	49051000	56661000	53065000	29027000	38220000	51666000	0.140348	0.454487	19
	LmjF.19.0160:mRNA-p1	metallo-peptidase, Clan MG, Family M24	28.0617	28.4841	28.1486	27.1824	27.7462	27.9627	0	323.31	821	18	21	21	19	21	18	5042800000	6758400000	5356100000	2741600000	4052400000	4708500000	280160000	375470016	297560000	152310000	225130000	261580000	0.0865923	0.601036	22
	LmjF.32.1850:mRNA-p1	Chaperonin HSP60, mitochondrial	22.1937	23.189	22.6086	21.2578	22.3046	22.464	0	255.9	81	4	6	5	4	5	5	143910000	286890000	191860000	75224000	155410000	173560000	4797000	9562900	6395300	2507500	5180300	5785400	0.240715	0.654964	12
	LmjF.30.3300:mRNA-p1	UV excision repair RAD23-like protein	24.9933	24.8334	24.8349	24.4326	23.9199	24.0469	0	225.43	131	2	4	3	4	2	2	333980000	298950000	299270000	226430000	158710000	173320000	33398000	29895000	29927000	22643000	15871000	17332000	0.00983728	0.754072	4
	LmjF.18.0700:mRNA-p1	HEAT repeats	25.1791	25.2727	25.5969	23.674	24.3622	24.3058	0	122.6	245	9	12	12	10	12	11	1025800000	1094400000	1370300000	361370000	582260000	559950000	37991000	40535000	50751000	13384000	21565000	20739000	0.00829187	1.23557	19
	LmjF.12.0350:mRNA-p1	CCR4-NOT transcription complex subunit 2	24.8485	24.6294	24.8568	23.3723	24.1442	24.468	0	224.01	146	5	5	6	5	5	5	392710000	337390000	394970000	141150000	241030000	301680000	30209000	25953000	30383000	10858000	18541000	23206000	0.0785593	0.783389	8
	LmjF.17.0725:mRNA-p1	GMP reductase	25.4667	25.8041	25.6379	25.2057	25.9012	25.4806	0	323.31	255	11	13	13	13	12	13	1483900000	1874800000	1670800000	1238300000	2005400000	1498200000	46371000	58589000	52211000	38697000	62668000	46820000	0.658343	0.107043	13
	LmjF.19.0790:mRNA-p1	signal recognition particle protein	22.5057	22.9767	22.6123	22.0142	21.4754	21.6996	0	13.522	54	6	6	5	5	4	4	220350000	305400000	237230000	156720000	107880000	126020000	5955300	8254000	6411700	4235700	2915700	3406000	0.0101941	0.968484	8
	LmjF.08.0510:mRNA-p1	ribose-phosphate pyrophosphokinase	21.5181	23.0085	22.793	22.293	22.3735	22.0647	0	67.646	99	3	6	5	5	6	5	117130000	329080000	283430000	200420000	211910000	171080000	3003300	8438100	7267500	5138900	5433600	4386600	0.700327	0.196152	6
	LmjF.36.2570:mRNA-p1	membrane-bound acid phosphatase precursor	20.8845	21.8932	20.9758	21.3599	21.7365	22.2537	0.0020585	2.0993	28	1	2	1	2	2	2	36780000	74007000	39183000	51136000	66387000	95015000	1935800	3895100	2062300	2691400	3494000	5000800	0.267386	-0.532184	3
	LmjF.36.2360:mRNA-p1	tyrosine aminotransferase	26.7203	27.4995	27.0973	26.2189	26.4158	26.6091	0	323.31	189	6	6	6	6	6	6	2653500000	4554100000	3446000000	1874500000	2148600000	2456500000	110560000	189750000	143580000	78102000	89526000	102360000	0.0515525	0.691107	6
	LmjF.31.1070:mRNA-p1	biotin/lipoate protein ligase-like protein	26.76	27.0129	27.2551	26.8992	27.5404	27.1407	0	252.98	422	8	8	8	8	8	8	1363800000	1625100000	1922200000	1501900000	2342400000	1775600000	113650000	135420000	160180000	125160000	195200000	147970000	0.477767	-0.1841	8
	LmjF.22.0570:mRNA-p1	proteasome regulatory ATPase subunit 1	25.1745	26.3291	25.9475	24.9217	25.2881	25.532	0	323.31	429	14	18	16	16	12	17	1060300000	2360500000	1811900000	889910000	1147200000	1358500000	37868000	84304000	64712000	31783000	40971000	48518000	0.21122	0.569746	24
	LmjF.33.1320:mRNA-p1	hypothetical protein, conserved	25.5446	25.4522	25.3153	24.7315	24.9576	25.3241	0	3.714	38	2	2	2	2	2	2	587330000	550900000	501010000	334280000	391000000	504060000	48944000	45908000	41751000	27857000	32583000	42005000	0.0793859	0.432988	2
	LmjF.29.1100:mRNA-p1	Ankyrin repeats (3 copies)	24.8312	25.8412	25.1275	23.9849	23.29	24.2695	0	79.297	200	8	9	8	8	5	6	656690000	1322500000	806440000	365260000	225630000	444900000	29850000	60114000	36656000	16603000	10256000	20223000	0.027378	1.41852	13
	LmjF.08.0320:mRNA-p1	mitochondrial associated ribonuclease	25.8	26.4688	26.3624	25.6499	25.5598	25.9805	0	323.31	230	4	4	4	4	3	4	584210000	928770000	862740000	526490000	494620000	662060000	58421000	92877000	86274000	52649000	49462000	66206000	0.120062	0.480349	5
	LmjF.24.0850:mRNA-p1	triosephosphate isomerase	26.8745	27.8658	27.5998	26.9354	26.9643	26.4765	0	185.75	425	6	8	7	7	8	6	1845700000	3668900000	3051200000	1925100000	1964100000	1400600000	123040000	244590000	203410000	128340000	130940000	93371000	0.122959	0.654653	8
	LmjF.36.0070:mRNA-p1	stress-inducible protein STI1 homolog	27.613	27.9752	27.8119	26.6509	27.1502	26.8258	0	168.98	476	13	13	13	12	12	12	3079200000	3958100000	3534500000	1580600000	2234200000	1784200000	205280000	263870000	235630000	105370000	148950000	118950000	0.00680078	0.924432	14
	LmjF.14.0310:mRNA-p1	proteasome alpha 3 subunit	26.7129	26.6139	26.3645	25.6059	25.9517	26.1944	0	323.31	166	9	8	7	4	5	6	1540000000	1437800000	1209600000	714960000	908580000	1075100000	110000000	102700000	86400000	51069000	64898000	76790000	0.0317827	0.646429	10
	LmjF.19.0150:mRNA-p1	mitogen-activated protein kinase kinase kinase	26.0679	27.4445	26.9973	26.1541	26.4377	26.4317	0	323.31	478	13	17	15	14	15	14	1266200000	3287700000	2411400000	1344200000	1636100000	1629300000	70342000	182650000	133970000	74676000	90897000	90519000	0.299658	0.495379	20
	LmjF.25.1180:mRNA-p1;LmjF.25.1170:mRNA-p1	ATP synthase subunit beta, mitochondrial	30.1725	30.8793	30.5593	29.6768	29.9735	30.2891	0	323.31	2681	32	29	31	26	29	33	27832000000	45427000000	36391000000	19740000000	24246000000	30176000000	1210099968	1975100032	1582200064	858259968	1054200000	1312000000	0.108183	0.557194	35
	LmjF.13.1610:mRNA-p1	Kinesin-13 5	22.3364	24.2571	23.8887	22.4219	23.0174	22.8617	0	142.3	182	7	14	13	11	11	11	206540000	781940000	605740000	219140000	331120000	297250000	5295900	20050000	15532000	5619000	8490200	7621700	0.302516	0.727118	20
	LmjF.33.1380:mRNA-p1	mitogen-activated protein kinase 11	25.5663	26.1103	25.7849	24.7845	24.4315	25.2618	0	323.31	246	8	10	10	9	8	10	1093100000	1593700000	1271900000	635780000	497780000	885090000	49686000	72442000	57813000	28899000	22626000	40231000	0.0259318	0.994584	13
	LmjF.09.1170:mRNA-p1	hypothetical protein, conserved	22.9015	23.3047	23.1509	22.7006	22.4038	22.5074	0	11.968	25	2	2	2	3	2	3	109690000	145060000	130390000	95432000	77685000	83471000	7835200	10361000	9313300	6816600	5548900	5962200	0.0163967	0.581752	4
	LmjF.35.3840:mRNA-p1	proteasome beta 2 subunit	23.7204	24.9367	24.4015	23.9654	23.7954	23.8655	0	25.076	152	3	4	4	4	3	4	179670000	417490000	288080000	212930000	189260000	198690000	13821000	32115000	22160000	16380000	14559000	15284000	0.250355	0.4774	5
	LmjF.16.1420:mRNA-p1	hypothetical protein, conserved	24.7268	25.4131	25.2427	25.2534	24.8403	25.3168	0	10.411	149	6	6	5	6	5	5	777440000	1251000000	1111700000	1120000000	841100000	1170300000	27766000	44680000	39703000	39998000	30039000	41795000	0.972627	-0.0092996	6
	LmjF.36.1520:mRNA-p1	Serine/threonine-protein kinase NEK17	25.5444	26.2819	25.7389	24.4283	24.4156	24.9062	0	323.31	392	15	20	18	16	16	15	1272300000	2121400000	1456000000	587010000	581840000	817520000	48935000	81591000	56000000	22577000	22379000	31443000	0.00965749	1.27166	26
	LmjF.30.3520:mRNA-p1;LmjF.30.3500:mRNA-p1	S-adenosylmethionine synthetase	29.1803	29.885	29.7449	28.2648	28.8104	28.9973	0	323.31	935	17	18	17	15	16	18	12167000000	19830000000	17994000000	6450200000	9415000000	10718000000	608339968	991500032	899710016	322510016	470750016	535880000	0.0413203	0.912578	22
	LmjF.23.0270:mRNA-p1	pteridine reductase 1	23.6882	23.3454	23.5026	22.9822	22.95	22.8524	0	7.9846	61	4	3	4	4	4	3	202740000	159860000	178280000	124290000	121550000	113590000	13516000	10658000	11885000	8286000	8103100	7572700	0.00538493	0.583858	5
	LmjF.27.1310:mRNA-p1	arginyl-tRNA synthetase	25.8559	26.981	26.5925	26.096	26.383	26.4925	0	323.31	783	31	34	32	32	37	35	2672200000	5828300000	4452400000	3156000000	3850500000	4154200000	60732000	132460000	101190000	71728000	87511000	94415000	0.685631	0.152639	39
	LmjF.34.0650:mRNA-p1	proteasome regulatory non-ATPase subunit 11	25.7728	26.3448	26.1618	25.3059	25.3941	25.6726	0	204.88	306	11	16	14	14	10	12	917270000	1363600000	1201200000	663690000	705540000	855750000	57329000	85224000	75073000	41481000	44096000	53484000	0.0344454	0.635538	21
	LmjF.21.1250:mRNA-p1	adenylate kinase	27.1604	27.3547	27.0586	25.6481	26.0536	26.3966	0	232.41	334	9	11	9	7	8	9	2550000000	2917700000	2376300000	893890000	1184100000	1501900000	150000000	171630000	139780000	52582000	69651000	88345000	0.00765708	1.15845	11
	LmjF.28.1780:mRNA-p1	DNA topoisomerase III	20.7973	21.9619	21.2448	19.1653	20.0595	20.1556	0	7.3667	51	4	4	3	2	3	2	89291000	200170000	121760000	28809000	53543000	57230000	1822300	4085100	2485000	587950	1092700	1168000	0.029157	1.54122	5
	LmjF.32.3140:mRNA-p1	pyrroline-5-carboxylate synthetase-like protein	23.7754	24.3211	24.0796	21.719	22.9611	23.2799	0	281.88	161	6	9	9	5	6	7	344610000	503020000	425500000	82847000	195970000	244440000	14359000	20959000	17729000	3452000	8165300	10185000	0.0487331	1.40537	11
	LmjF.14.1160:mRNA-p1	enolase	28.5439	29.6223	29.1083	28.4901	28.6765	28.9879	0	323.31	1530	21	20	20	22	18	21	9783900000	20661000000	14468000000	9426100000	10726000000	13309000000	391360000	826430016	578710016	377040000	429020000	532369984	0.33832	0.373346	24
	LmjF.22.1370:mRNA-p1	intraflagellar transport protein-like protein	24.2898	24.6056	24.6919	24.0791	23.5915	24.2588	0	310.67	273	11	12	13	12	10	12	676810000	842450000	894380000	584850000	417110000	662430000	20509000	25529000	27103000	17723000	12640000	20074000	0.0773983	0.552633	19
	LmjF.29.2500:mRNA-p1	vacuolar protein sorting-associated protein 4	24.1605	24.5303	24.2872	22.919	23.9172	24.1403	0	323.31	251	7	9	6	5	6	8	450030000	581540000	491360000	190340000	380210000	443790000	18751000	24231000	20473000	7930800	15842000	18491000	0.16303	0.667142	16
	LmjF.31.2030:mRNA-p1;LmjF.31.1900:mRNA-p1;LmjF.36.3530:mRNA-p1	ubiquitin-fusion protein	30.3774	30.563	30.5212	29.4625	29.9822	29.8466	0	323.31	1129	12	10	10	7	9	11	8368800000	9517800000	9245800000	4438600000	6363500000	5792700000	1394800000	1586300032	1540999936	739760000	1060600000	965440000	0.0119541	0.723441	14
	LmjF.25.1430:mRNA-p1	Putative intraflagellar transport protein A1	22.6168	23.3725	23.2428	22.5437	23.1642	22.7855	0	51.731	93	4	5	5	5	6	4	141500000	238910000	218380000	134510000	206790000	159050000	6431800	10860000	9926400	6114100	9399600	7229500	0.450817	0.24627	10
	LmjF.23.0050:mRNA-p1	cyclophilin 11	25.9783	26.1279	26.1028	24.7741	25.499	25.696	0	265.49	196	8	6	6	5	6	7	991630000	1100000000	1081000000	430360000	711320000	815350000	66109000	73331000	72067000	28691000	47421000	54357000	0.0582856	0.746672	9
	LmjF.19.0985:mRNA-p1;LmjF.19.0995:mRNA-p1	4-coumarate:coa ligase-like protein	23.2082	24.3677	23.6694	22.938	23.2274	23.7499	0	55.585	172	6	11	8	10	9	12	377950000	844270000	520300000	313400000	383020000	550160000	9691100	21648000	13341000	8035900	9821000	14107000	0.342865	0.443316	16
	LmjF.10.0480:mRNA-p1;LmjF.10.0465:mRNA-p1;LmjF.10.0460:mRNA-p1	GP63, leishmanolysin	24.9001	26.604	25.8754	27.1639	27.3912	26.9866	0	20.77	142	4	4	4	4	4	4	814030000	2652000000	1600500000	3909600000	4576600000	3457400000	31309000	102000000	61556000	150370000	176020000	132980000	0.0521747	-1.38743	4
	LmjF.27.0590:mRNA-p1	Domain of unknown function (DUF4470)/Domain of unknown function (DUF4471)	21.3941	21.2466	21.319	20.8825	21.0358	21.4899	0	3.4836	23	2	2	3	2	2	3	74410000	67176000	70633000	52194000	58047000	79517000	2755900	2488000	2616100	1933100	2149900	2945100	0.38191	0.183809	5
	LmjF.16.1130:mRNA-p1	tyrosyl or methionyl-tRNA synthetase-like protein	26.5005	26.9733	26.5951	25.676	26.1137	26.3672	0	323.31	434	13	14	13	13	13	12	1519100000	2108100000	1622000000	857780000	1161800000	1385000000	94941000	131760000	101370000	53611000	72612000	86560000	0.0621423	0.637331	15
	LmjF.18.1660:mRNA-p1	gamma-glutamylcysteine synthetase	23.1669	23.2908	22.9711	21.9278	23.1147	23.1483	0	25.53	116	6	4	5	4	6	6	320190000	348920000	279560000	135640000	308810000	316090000	9417200	10262000	8222400	3989500	9082700	9296700	0.37319	0.412683	6
	LmjF.25.1610:mRNA-p1	Eukaryotic translation initiation factor 3 subunit F	27.8076	27.7485	27.6526	26.6402	27.1932	27.6869	0	323.31	508	13	11	12	8	12	14	3523700000	3382300000	3164800000	1568800000	2301800000	3241000000	234920000	225490000	210990000	104590000	153450000	216060000	0.139393	0.56282	19
	LmjF.35.3200:mRNA-p1	RNA-binding protein	21.9578	21.945	21.8574	20.0948	21.4659	20.8197	0	14.869	50	4	4	4	2	4	3	114060000	113050000	106390000	31354000	81105000	51822000	4073500	4037500	3799500	1119800	2896600	1850800	0.0470692	1.1266	7
	LmjF.36.3810:mRNA-p1;LmjF.36.3800:mRNA-p1	aminomethyltransferase, mitochondrial	21.4436	22.0481	21.7196	20.8175	21.0145	21.2008	0.0076923	1.5852	9	1	2	1	1	2	1	59893000	91064000	72522000	38807000	44487000	50618000	2852100	4336400	3453400	1848000	2118400	2410400	0.0246516	0.726109	2
	LmjF.21.0670:mRNA-p1	metallo-beta-lactamase family-like protein	21.918	22.4111	21.911	21.8737	21.5619	22.8331	0	5.8993	90	2	3	3	3	3	4	75288000	105960000	74922000	73014000	58822000	141970000	3962500	5577000	3943300	3842800	3095900	7472300	0.982749	-0.00958761	4
	LmjF.13.0670:mRNA-p1	mannose-specific lectin	23.8112	23.3577	23.8274	22.8792	23.2998	23.6121	0	6.8025	50	2	2	3	2	3	2	279670000	204220000	282820000	146590000	196200000	243630000	14719000	10749000	14885000	7715100	10326000	12822000	0.200354	0.401694	3
	LmjF.26.1220:mRNA-p1	hypothetical protein, conserved	22.0596	21.3631	22.2384	18.7869	19.1237	20.1002	0	8.2723	55	4	2	4	1	1	2	118030000	72829000	133600000	12212000	15423000	30348000	4371300	2697400	4948100	452300	571230	1124000	0.00584768	2.55012	4
	LmjF.35.2730:mRNA-p1	acyl-CoA dehydrogenase	23.3765	24.5825	24.0424	23.5001	23.6028	23.4108	0	88.603	195	4	6	5	6	5	4	228680000	527570000	362830000	249140000	267520000	234190000	10890000	25123000	17278000	11864000	12739000	11152000	0.232916	0.495935	7
	LmjF.33.1930:mRNA-p1	phosphoribosylpyrophosphate synthetase	25.7695	26.4457	26.2274	25.3443	25.6831	25.8845	0	323.31	299	11	11	11	11	13	12	915220000	1462400000	1257000000	681590000	861990000	991140000	57201000	91399000	78565000	42599000	53875000	61946000	0.114998	0.510219	13
	LmjF.34.2610:mRNA-p1	ruvB-like DNA helicase	25.377	26.7032	26.114	25.7088	25.733	25.7918	0	274.31	565	19	23	20	17	18	16	1263700000	3168500000	2106100000	1590400000	1617400000	1684600000	43575000	109260000	72625000	54842000	55771000	58090000	0.451733	0.320191	28
	LmjF.34.0800:mRNA-p1;LmjF.34.0780:mRNA-p1;LmjF.34.0790:mRNA-p1;LmjF.34.0810:mRNA-p1	serine/threonine-protein phosphatase PP1	20.2575	21.3788	20.6685	20.7311	21.0772	19.3132	0	4.9689	8	1	1	1	3	2	1	22563000	49083000	29998000	31331000	39824000	11725000	1253500	2726800	1666600	1740600	2212400	651410	0.565964	0.394414	3
	LmjF.35.3060:mRNA-p1	ubiquitin-activating enzyme E1	24.7645	25.189	24.9822	23.7072	24.2098	24.4884	0	323.31	517	20	20	19	20	18	22	1624600000	2180300000	1889200000	780660000	1106000000	1341600000	28501000	38252000	33144000	13696000	19404000	23537000	0.0313194	0.843419	30
	LmjF.24.0370:mRNA-p1	aspartate aminotransferase	25.2146	25.9822	25.4018	24.6406	24.698	24.9776	0	204.71	291	9	12	11	8	8	7	856610000	1458300000	975260000	575400000	598780000	726830000	38937000	66284000	44330000	26155000	27217000	33038000	0.0398618	0.760788	12
	LmjF.04.0580:mRNA-p1	spermidine synthase	25.7075	25.8558	25.7212	25.3092	25.3326	25.6886	0	7.48	64	3	4	3	3	3	3	821930000	910910000	829740000	623650000	633820000	811230000	54795000	60727000	55316000	41576000	42255000	54082000	0.0729774	0.318019	4
	LmjF.13.0570:mRNA-p1	40S ribosomal protein S12	29.688	29.9117	29.9063	29.1096	29.449	29.1889	0	323.31	927	17	15	16	15	16	15	9514300000	11110000000	11068000000	6371700000	8061600000	6731600000	864929984	1010000000	1006200000	579240000	732880000	611969984	0.00971016	0.586171	19
	LmjF.31.2050:mRNA-p1	CRAL/TRIO domain containing protein	23.1969	23.3758	22.7699	22.5738	22.7504	23.0329	0	8.344	84	4	4	3	4	4	4	259610000	293910000	193100000	168560000	190500000	231720000	9615200	10885000	7152000	6243100	7055700	8582200	0.216397	0.32851	4
	LmjF.19.1010:mRNA-p1	WD domain, G-beta repeat	21.8883	22.4571	21.7692	21.3937	21.183	21.3969	0	97.586	67	3	6	4	4	3	3	139750000	207290000	128670000	99182000	85705000	99408000	3881900	5758000	3574200	2755100	2380700	2761300	0.0332267	0.713705	8
	LmjF.12.0660:mRNA-p1	ser/thr protein phosphatase	20.3208	18.7386	20.8441	19.5775	20.0898	20.441	0	8.6078	54	3	1	4	2	2	4	64173000	21433000	92236000	38335000	54680000	69752000	1309700	437400	1882400	782350	1115900	1423500	0.924984	-0.0682348	7
	LmjF.21.1566:mRNA-p1;LmjF.26.1560:mRNA-p1	Microtubule-binding protein MIP-T3	24.1359	24.2964	24.3564	22.9182	23.4335	23.1893	0	275.25	202	8	7	9	6	6	8	534600000	597510000	622900000	229860000	328530000	277370000	18434000	20604000	21479000	7926300	11329000	9564500	0.00265151	1.08257	16
	LmjF.25.1420:mRNA-p1	GTP-binding protein	28.1962	29.1391	28.8638	27.2591	28.1866	28.1034	0	323.31	665	16	17	17	15	16	16	3383000000	6503400000	5373700000	1766800000	3360400000	3172200000	307540000	591219968	488520000	160620000	305489984	288380000	0.0961087	0.88338	19
	LmjF.09.0560:mRNA-p1	Histidine phosphatase superfamily (branch 1)	23.722	24.2696	24.019	23.7496	23.9589	24.1007	0	100.41	142	2	5	4	4	3	3	166040000	242690000	204000000	169250000	195670000	215890000	13837000	20224000	17000000	14104000	16306000	17990000	0.739369	0.0671438	5
	LmjF.18.1220:mRNA-p1	bifunctional aminoacyl-tRNA synthetase	25.3404	25.9049	25.5151	24.8974	24.9829	25.0063	0	323.31	608	14	18	16	16	14	14	1869200000	2764400000	2110000000	1375000000	1459000000	1482800000	42482000	62827000	47954000	31251000	33159000	33701000	0.0213575	0.624598	23
	LmjF.33.1680:mRNA-p1	thiamine biosynthesis-like protein	23.4658	23.9094	23.6991	23.2091	23.092	23.3336	0	160.37	171	9	10	10	8	8	9	486580000	661760000	571980000	407260000	375520000	443980000	11585000	15756000	13619000	9696700	8940900	10571000	0.0302342	0.47987	12
	LmjF.35.1480:mRNA-p1	arginase	28.0583	28.8331	28.5326	27.31	27.3975	27.8203	0	323.31	578	8	9	10	10	10	9	4192500000	7173300000	5824700000	2495900000	2651800000	3554800000	279500000	478220000	388310016	166390000	176790000	236990000	0.0246906	0.965433	10
	LmjF.34.1520:mRNA-p1;LmjF.34.1530:mRNA-p1	p25-alpha	30.4578	30.4586	30.4742	29.3872	29.6533	29.687	0	323.31	1032	21	15	17	16	17	17	14747000000	14756000000	14916000000	7021600000	8443900000	8643200000	1474700032	1475600000	1491600000	702160000	844390016	864320000	0.000729227	0.887698	21
	LmjF.15.1440:mRNA-p1	glutaminyl-tRNA synthetase	24.7933	25.9174	25.479	24.5786	25.1512	24.8461	0	269.71	341	15	18	18	14	16	13	1017600000	2218100000	1636800000	876910000	1304200000	1055600000	29075000	63374000	46766000	25055000	37263000	30159000	0.216164	0.537899	20
	LmjF.30.0380.2:mRNA-p1;LmjF.30.0380.1:mRNA-p1	phosphatase 2C	24.152	25.8329	24.7702	24.0865	24.3125	24.3597	0	308.56	166	6	9	6	7	6	7	372850000	1195400000	572280000	356280000	416690000	430560000	18642000	59770000	28614000	17814000	20835000	21528000	0.252424	0.665489	10
	LmjF.33.1870:mRNA-p1	nucleolar GTP-binding protein	22.4558	22.7969	22.8516	22.6605	22.5257	23.0739	0	41.102	95	6	7	8	7	9	10	218600000	276920000	287610000	251920000	229460000	335530000	5752600	7287300	7568600	6629400	6038400	8829700	0.813624	-0.0519276	13
	LmjF.27.1060:mRNA-p1	cysteine desulfurase	23.5335	24.6322	23.7177	22.2486	23.2926	22.6876	0	189.11	168	8	12	10	6	8	5	339980000	728080000	386290000	139520000	287710000	189140000	12142000	26003000	13796000	4983000	10275000	6755100	0.0553698	1.21822	16
	LmjF.21.1552:mRNA-p1	ATP-dependent RNA helicase SUB2	27.9929	28.4192	28.2282	27.774	27.9592	28.2087	0	323.31	1286	26	31	31	27	27	29	6143500000	8255700000	7232200000	5279000000	6001900000	7134900000	267110000	358950016	314440000	229520000	260950000	310209984	0.257035	0.232789	35
	LmjF.36.3410:mRNA-p1	short chain dehydrogenase-like protein	23.2109	23.6393	23.4061	23.193	23.106	23.3898	0	95.141	59	2	3	3	2	2	2	155340000	209060000	177860000	153430000	144460000	175850000	9709000	13066000	11116000	9589400	9028500	10991000	0.274754	0.189152	4
	LmjF.30.3240:mRNA-p1	glutamyl-tRNA synthetase	26.0297	26.656	26.5319	25.8945	26.0352	26.3676	0	251.57	541	22	29	29	26	24	30	2603200000	4018200000	3687000000	2370200000	2613200000	3290200000	68505000	105740000	97027000	62375000	68768000	86584000	0.265802	0.306746	35
	LmjF.26.2130:mRNA-p1	hypothetical protein, conserved	22.6699	22.7224	23.1124	22.1679	22.3629	21.9618	0	12.22	33	1	2	1	2	1	1	80078000	83041000	108820000	56544000	64726000	49015000	6673100	6920100	9068600	4712000	5393800	4084600	0.0208709	0.670731	3
	LmjF.05.0100:mRNA-p1	phosphoprotein phosphatase	25.3604	26.4989	26.0949	25.159	25.512	25.3951	0	323.31	555	15	23	20	19	20	20	1421500000	3129600000	2365200000	1236300000	1579000000	1456100000	43076000	94836000	71673000	37463000	47850000	44125000	0.145711	0.629389	25
	LmjF.21.1555:mRNA-p1	hypothetical protein, conserved	26.9664	27.4842	27.0448	26.3721	26.3573	26.4166	0	208.14	583	11	13	12	12	13	11	2491500000	3567100000	2630500000	1650300000	1633400000	1701900000	131130000	187740000	138450000	86856000	85966000	89574000	0.00845331	0.783138	15
	LmjF.35.2420:mRNA-p1	Autophagy-related protein 24	23.6792	23.8683	23.9397	22.3549	22.2849	22.3436	0	40.912	78	6	5	5	5	4	3	335800000	382840000	402240000	134100000	127760000	133050000	13432000	15314000	16090000	5364000	5110200	5322100	4.91122e-05	1.50126	8
	LmjF.35.0950:mRNA-p1	cell cycle sequence binding phosphoprotein (RBP33)	24.7316	25.8792	25.7021	23.8686	24.0057	23.8624	0	304.02	287	6	14	11	10	7	8	529310000	1172600000	1037200000	291020000	320040000	289760000	27858000	61718000	54588000	15317000	16844000	15251000	0.0132631	1.52536	15
	LmjF.29.2240:mRNA-p1	Aminopeptidase M1	22.7542	23.4611	23.2761	21.9873	22.6676	21.9132	0	17.575	63	2	5	5	4	5	2	261760000	427280000	375850000	153830000	246500000	146130000	7074600	11548000	10158000	4157500	6662300	3949400	0.0382242	0.974464	6
	LmjF.24.1840:mRNA-p1	lysophospholipase	25.7327	26.5581	26.5493	24.3819	25.9256	25.6144	0	158.33	341	8	8	8	5	6	7	724890000	1284500000	1276600000	284210000	828570000	667810000	55761000	98806000	98204000	21862000	63736000	51370000	0.148857	0.972726	10
	LmjF.36.6270:mRNA-p1	chaperone protein DnaJ	25.8916	26.1033	26.0941	25.437	25.5939	25.8029	0	86.862	277	8	11	8	11	10	9	1120500000	1297600000	1289400000	817680000	911620000	1053700000	62252000	72088000	71631000	45426000	50646000	58540000	0.0297343	0.418358	12
	LmjF.31.1500:mRNA-p1	hypothetical protein, conserved	21.7807	22.3729	21.8674	21.8914	22.4103	22.2066	0	119.46	129	4	4	3	5	5	5	176540000	266150000	187480000	190620000	273120000	237160000	3602900	5431600	3826100	3890300	5574000	4840000	0.533281	-0.162397	9
	LmjF.36.0530:mRNA-p1	protein phosphatase 2C-like protein	22.8339	21.9928	22.9823	22.6036	22.9921	23.1179	0	6.9374	62	3	1	2	2	3	2	142050000	79296000	157440000	121090000	158520000	172960000	7476500	4173500	8286100	6373300	8343100	9103200	0.431144	-0.301561	3
	LmjF.11.0260:mRNA-p1	hypothetical protein, conserved	22.6197	23.0775	22.4818	21.3341	22.1027	21.9474	0	52.752	91	4	6	2	2	5	3	232020000	318650000	210870000	95174000	162140000	145590000	6445000	8851300	5857400	2643700	4503800	4044200	0.0345108	0.931592	8
	LmjF.02.0290:mRNA-p1	Serine/threonine-protein kinase NEK22	20.5732	22.5339	21.2421	21.4952	21.9629	21.3288	0.00045641	3.1327	29	1	3	1	2	2	1	24961000	97161000	39685000	47296000	65405000	42142000	1560100	6072600	2480300	2956000	4087800	2633900	0.821559	-0.145901	3
	LmjF.07.0800:mRNA-p1	flavoprotein subunit-like protein	23.1119	24.2693	23.9983	21.9169	22.1462	23.0147	0	162.65	206	5	10	10	5	5	8	407940000	909910000	754060000	178180000	208870000	381370000	9065300	20220000	16757000	3959600	4641600	8474800	0.0413645	1.43387	12
	LmjF.31.0110:mRNA-p1	intergrin alpha chain protein	22.8288	22.4414	22.4621	21.7439	21.6661	21.6285	0	14.704	89	4	4	4	3	3	3	208600000	159480000	161780000	98338000	93178000	90781000	7450000	5695700	5777700	3512100	3327800	3242200	0.0023267	0.897912	4
	LmjF.36.3100:mRNA-p1	ATP synthase	26.5462	26.5379	26.3427	25.5621	25.6251	25.9412	0	323.31	260	11	9	8	10	7	9	1175900000	1169200000	1021200000	594500000	621000000	773150000	97994000	97433000	85104000	49541000	51750000	64429000	0.00473375	0.766146	13
	LmjF.30.3080:mRNA-p1	homoserine kinase	23.5071	24.1523	24.0727	20.4877	20.6606	20.1265	0	42.691	59	3	3	3	1	1	1	190750000	298310000	282300000	23526000	26519000	18316000	11922000	18645000	17644000	1470300	1657500	1144700	0.00017078	3.48576	3
	LmjF.05.0830:mRNA-p1	methylthioadenosine phosphorylase	25.7933	26.3162	25.5933	25.2119	25.3945	25.7141	0	13.266	71	3	4	4	4	3	4	1104800000	1587600000	961830000	738410000	838050000	1045800000	58150000	83555000	50623000	38864000	44108000	55043000	0.151943	0.460755	5
	LmjF.33.2810:mRNA-p1	transcription elongation factor-like protein	22.4359	23.0597	22.4838	20.636	20.5945	21.6103	0	142.96	81	4	5	4	3	2	3	147520000	227320000	152500000	42368000	41166000	83235000	5674000	8743000	5865200	1629500	1583300	3201400	0.0115299	1.71287	9
	LmjF.34.3670:mRNA-p1	vacuolar ATP synthase catalytic subunit A	26.3537	27.7234	27.1394	26.4488	26.699	26.8091	0	323.31	963	23	29	27	27	29	27	2744200000	7091300000	4730500000	2931100000	3486100000	3762500000	85756000	221600000	147830000	91596000	108940000	117580000	0.364584	0.419891	35
	LmjF.11.1100:mRNA-p1	Lanosterol 14-alpha demethylase	25.7108	26.4784	26.0635	25.7416	25.6158	26.0353	0	188.57	234	12	13	13	13	10	11	1208200000	2057000000	1542900000	1234300000	1131200000	1513000000	54918000	93499000	70131000	56105000	51418000	68772000	0.32264	0.286685	14
	LmjF.21.1830:mRNA-p1	proteasome subunit alpha type-5	25.9681	26.7704	26.5464	25.4465	25.7948	26.0244	0	323.31	333	5	10	8	8	7	8	984630000	1717000000	1470100000	685890000	873190000	1023800000	65642000	114470000	98009000	45726000	58213000	68254000	0.0825876	0.673054	12
	LmjF.18.0220:mRNA-p1	RNA-binding protein 29	25.387	25.1874	25.3117	24.338	24.4359	24.4262	0	248.7	207	8	6	5	5	5	6	658180000	573130000	624710000	318100000	340440000	338150000	43879000	38209000	41647000	21206000	22696000	22543000	0.000171068	0.895355	12
	LmjF.19.0210:mRNA-p1;LmjF.19.0200:mRNA-p1	ADP,ATP carrier protein 1, mitochondrial precursor	29.0303	29.599	29.3504	28.1976	28.6827	28.6138	0	323.31	823	13	11	10	11	11	11	9868600000	14637000000	12320000000	5541400000	7755800000	7393800000	548249984	813160000	684460032	307849984	430880000	410769984	0.0207745	0.828498	15
	LmjF.28.1420:mRNA-p1	DNA polymerase kappa	22.5725	23.0217	22.7645	21.6512	21.7711	22.4294	0	103.42	66	5	5	4	4	4	4	224540000	306580000	256510000	118560000	128840000	203340000	6237300	8516000	7125400	3293400	3578900	5648500	0.0383236	0.835702	5
	LmjF.24.1790:mRNA-p1	RNA recognition motif. (a.k.a. RRM, RBD, or RNP domain)	24.7144	25.0492	24.9453	25.073	24.0231	24.6405	0	23.985	82	2	2	3	2	2	3	165170000	208310000	193840000	211770000	102290000	156920000	27529000	34719000	32307000	35295000	17048000	26154000	0.368774	0.324142	4
	LmjF.32.0680:mRNA-p1	OSM3-like kinesin	22.9798	23.9541	23.3112	22.0451	22.43	23.0597	0	101.17	166	12	17	14	8	12	12	488060000	958850000	614070000	255320000	333380000	515850000	8272200	16252000	10408000	4327500	5650500	8743200	0.093064	0.903454	21
	LmjF.36.1420:mRNA-p1	Zn-finger in Ran binding protein and others	21.0313	21.273	21.1998	21.7082	19.379	20.7198	0.0054602	1.674	20	2	2	2	2	1	2	60008000	70956000	67443000	95935000	19090000	48356000	2143100	2534100	2408700	3426200	681800	1727000	0.451447	0.56571	3
	LmjF.33.1330:mRNA-p1	glutamine aminotransferase	24.0772	25.0653	24.7944	23.7813	24.0459	23.4539	0	121.02	169	4	8	8	5	6	3	407070000	807500000	669230000	331590000	398360000	264270000	17699000	35109000	29097000	14417000	17320000	11490000	0.0602572	0.885264	8
	LmjF.29.1960:mRNA-p1	Fumarate hydratase class I, cytosolic	25.0465	25.7395	25.4264	24.4791	25.2607	25.3819	0	323.31	309	13	18	15	16	18	12	1178200000	1904800000	1533100000	795110000	1366800000	1486700000	34653000	56024000	45092000	23386000	40201000	43725000	0.35355	0.363521	26
	LmjF.27.0880:mRNA-p1	2-oxoglutarate dehydrogenase subunit	26.3176	27.0522	26.5211	25.8605	25.615	26.0394	0	323.31	659	22	24	21	23	20	22	3596300000	5983700000	4141200000	2619700000	2209800000	2965600000	83636000	139160000	96307000	60922000	51390000	68966000	0.0343932	0.792034	28
	LmjF.26.0600:mRNA-p1	hypothetical protein, conserved	21.3244	22.225	22.0278	22.2128	21.6848	21.943	0	9.9366	43	2	2	2	3	4	3	44641000	83338000	72692000	82637000	57311000	68540000	2625900	4902200	4276000	4861000	3371200	4031800	0.792945	-0.0878124	6
	LmjF.05.1040:mRNA-p1	stomatin-like protein	25.1326	25.6624	25.4077	25.1917	25.0438	25.725	0	323.31	296	11	11	11	12	12	14	588560000	849740000	712200000	613180000	553430000	887380000	36785000	53109000	44512000	38324000	34590000	55461000	0.769364	0.0807298	16
	LmjF.04.1160:mRNA-p1	fructose-1,6-bisphosphatase	24.3057	24.7997	24.5816	24.4038	24.6452	25.0422	0	48.354	164	4	5	5	5	5	5	394000000	554890000	477030000	421730000	498530000	656480000	20737000	29205000	25107000	22196000	26238000	34551000	0.596634	-0.134725	5
	LmjF.11.1160:mRNA-p1	protein transport protein SEC31	23.6722	24.4795	24.4369	22.5394	22.9928	22.6076	0	170.61	233	9	10	11	10	9	8	534680000	935690000	908440000	243830000	333890000	255630000	13367000	23392000	22711000	6095900	8347100	6390800	0.00760604	1.48292	13
	LmjF.32.3230:mRNA-p1	dynein light intermediate chain	22.2216	22.4492	22.0805	21.236	21.9684	21.5908	0	6.5835	51	4	4	3	3	4	3	112480000	131710000	102010000	56807000	94376000	72644000	4890600	5726600	4435100	2469900	4103300	3158400	0.0513994	0.652075	4
	LmjF.30.0810:mRNA-p1	AdoMet dependent proline di-methyltransferase	22.9994	23.7917	23.4262	22.6898	23.0488	22.4227	0	14.615	57	2	3	3	3	3	2	117390000	203300000	157810000	94721000	121480000	78711000	8385000	14522000	11272000	6765800	8677300	5622200	0.0788428	0.685337	3
	LmjF.36.3590:mRNA-p1	cysteine synthase	27.3239	27.115	27.0308	26.4899	26.9765	27.3643	0	323.31	311	8	11	12	8	7	11	2688100000	2325700000	2193700000	1507900000	2112800000	2764300000	168000000	145350000	137110000	94242000	132050000	172770000	0.470568	0.212983	12
	LmjF.32.0950:mRNA-p1	Staphylococcal nuclease homologue/Tudor domain containing protein	26.2886	26.6283	26.3514	25.8409	25.8971	26.2299	0	323.31	779	29	26	28	26	26	29	4508500000	5705400000	4708900000	3305600000	3436800000	4328500000	81972000	103730000	85615000	60102000	62487000	78700000	0.0536381	0.433474	35
	LmjF.30.1270:mRNA-p1	hypothetical protein, conserved	21.1296	21.1071	21.3928	20.3831	19.6837	19.6153	0	13.07	24	2	2	4	2	3	2	68828000	67764000	82604000	41026000	25263000	24094000	2294300	2258800	2753500	1367500	842110	803120	0.00736625	1.31586	5
	LmjF.03.0160:mRNA-p1	ATP-binding cassette protein subfamily F, member 1	23.1807	23.7844	23.7076	22.3532	22.4326	22.7472	0	54.135	189	8	8	9	6	6	6	332790000	505660000	479450000	187520000	198140000	246400000	9508200	14448000	13699000	5357700	5661100	7040100	0.00959664	1.04656	15
	LmjF.14.0990:mRNA-p1	ADP/ATP mitochondrial carrier-like protein	23.9009	24.8628	24.6968	23.9829	24.0869	24.3868	0	108.79	190	6	9	9	9	7	9	360240000	701760000	625490000	381330000	409840000	504530000	15663000	30511000	27195000	16580000	17819000	21936000	0.355557	0.334624	11
	LmjF.28.2430:mRNA-p1	Vacuolar proton pump subunit B	26.9295	27.8	27.3077	26.6177	26.7723	27.0985	0	323.31	764	21	22	21	22	21	26	3067700000	5608200000	3987200000	2471200000	2750900000	3448800000	127820000	233680000	166130000	102970000	114620000	143700000	0.148682	0.516273	28
	LmjF.24.0140:mRNA-p1	ankyrin/TPR repeat protein	25.3092	25.577	25.6447	25.6309	25.5861	25.1837	0	94.959	174	5	6	9	9	8	7	789910000	951060000	996700000	987230000	957060000	724110000	41574000	50056000	52458000	51959000	50372000	38111000	0.816616	0.0433941	11
	LmjF.29.2110:mRNA-p1	UDP-glucose:glycoprotein glucosyltransferase	20.5807	22.027	22.0812	20.7043	21.2959	19.6735	0	12.934	103	4	7	6	5	5	4	138000000	376070000	390450000	150350000	226550000	73585000	1568200	4273500	4437000	1708500	2574500	836200	0.214982	1.00506	9
	LmjF.33.1250:mRNA-p1	mitochondrial RNA binding protein	24.6771	25.1256	24.7589	23.9493	23.8743	24.717	0	24.163	77	5	5	6	4	5	5	402380000	549100000	425860000	242980000	230650000	413670000	26825000	36607000	28390000	16198000	15377000	27578000	0.0899458	0.673657	7
	LmjF.02.0670:mRNA-p1	mitochondrial carrier protein	23.4931	24.5878	24.1268	22.7627	23.361	23.0863	0	14.44	141	3	6	6	3	7	4	236150000	504300000	366360000	142320000	215480000	178110000	11807000	25215000	18318000	7116200	10774000	8905700	0.0505833	0.999217	8
	LmjF.35.4430:mRNA-p1;LmjF.35.4420:mRNA-p1	mitochondrial phosphate transporter	25.4139	26.0055	26.0366	24.7357	24.8183	24.6312	0	106.34	326	5	9	8	7	6	6	804660000	1212600000	1239000000	502890000	532490000	467750000	44703000	67366000	68832000	27938000	29583000	25986000	0.00651968	1.09025	12
	LmjF.11.0350:mRNA-p1	14-3-3 protein 2	28.017	29.0797	28.8636	27.7357	27.6628	27.7163	0	323.31	737	18	18	16	15	13	15	4345800000	9077900000	7814800000	3575900000	3399800000	3528400000	271620000	567369984	488420000	223500000	212490000	220520000	0.0433127	0.948474	18
	LmjF.11.0470:mRNA-p1	pumillio protein 10	23.0482	23.6814	22.3983	22.7423	23.3756	23.531	0	63.985	115	5	9	4	7	9	10	286230000	443950000	182420000	231540000	359130000	400000000	8673700	13453000	5528000	7016300	10883000	12121000	0.714498	-0.17363	12
	LmjF.18.1520:mRNA-p1;LmjF.18.1510:mRNA-p1	P-type H+-ATPase	26.9809	27.6319	27.2627	26.7905	26.9532	27.0661	0	323.31	566	18	25	24	21	23	22	5430500000	8527400000	6602000000	4759400000	5327000000	5760700000	132450000	207990000	161020000	116080000	129930000	140510000	0.15781	0.355225	25
	LmjF.27.0560:mRNA-p1	cdc2-related kinase 6	22.5233	23.7904	23.2542	22.7216	23.2004	23.3261	0	138.66	57	4	4	4	4	5	5	108500000	261150000	180090000	124490000	173490000	189290000	6028000	14508000	10005000	6916300	9638300	10516000	0.808059	0.106604	5
	LmjF.35.1050:mRNA-p1	calcium/calmodulin-dependent protein kinase	21.599	22.7508	21.6822	21.707	20.5868	22.3995	0	64.209	67	3	4	2	3	3	4	95295000	211730000	100950000	102710000	47248000	165980000	3176500	7057600	3365100	3423500	1574900	5532600	0.527322	0.446192	9
	LmjF.35.2260:mRNA-p1	ATP-grasp domain containing protein	21.6493	21.391	21.373	21.4257	20.7198	21.4193	0.00045086	2.9849	29	2	1	1	2	1	1	62495000	52252000	51604000	53524000	32814000	53286000	3289200	2750100	2716000	2817000	1727000	2804500	0.322242	0.282845	3
	LmjF.07.1050:mRNA-p1	cation-transporting ATPase	22.7277	23.7187	23.6304	22.8904	23.3381	23.1113	0	88.458	116	8	10	13	11	12	13	361170000	717870000	675260000	404300000	551400000	471200000	6945500	13805000	12986000	7774900	10604000	9061600	0.512335	0.245652	14
	LmjF.28.1380:mRNA-p1	haloacid dehalogenase-like hydrolase-like protein	20.6725	21.7119	21.2995	20.3471	19.9173	20.6103	0	51.036	42	1	2	3	2	1	2	43454000	89310000	67108000	34678000	25745000	41617000	1671300	3435000	2581100	1333800	990180	1600700	0.0615488	0.936419	7
	LmjF.01.0050:mRNA-p1	carboxylase	22.6015	23.4376	22.5081	23.3856	23.1628	22.8946	0	165.77	176	6	10	7	13	10	8	254550000	454450000	238600000	438350000	375640000	311910000	6363800	11361000	5965100	10959000	9390900	7797900	0.41382	-0.298646	16
	LmjF.16.0950:mRNA-p1	sucrose-phosphate synthase-like protein	25.4413	26.2983	26.2667	25.5533	26.0141	25.626	0	256.13	268	7	9	9	8	9	8	956770000	1732900000	1695400000	1034000000	1423100000	1087500000	45560000	82521000	80735000	49238000	67766000	51785000	0.438069	0.270952	11
	LmjF.28.1280:mRNA-p1	phenylalanine-4-hydroxylase	24.9415	24.5445	24.57	22.9879	23.9029	23.9903	0	105.79	136	5	6	6	5	5	5	773300000	587250000	597740000	199640000	376440000	399960000	32221000	24469000	24906000	8318300	15685000	16665000	0.03748	1.05829	8
	LmjF.30.0880:mRNA-p1	adenosine kinase	25.8354	26.7627	26.5218	25.8894	25.8539	26.0668	0	323.31	255	7	7	7	7	8	7	957970000	1821800000	1541600000	994470000	970340000	1124600000	59873000	113860000	96348000	62155000	60646000	70290000	0.200936	0.436582	10
	LmjF.28.2500:mRNA-p1	Eukaryotic translation initiation factor 4E-3	26.5659	27.0209	26.9585	25.8386	26.6611	26.4066	0	78.27	305	11	12	13	12	12	11	1688800000	2315100000	2217000000	1020100000	1804100000	1512300000	99341000	136180000	130410000	60006000	106120000	88958000	0.124533	0.546319	16
	LmjF.16.0140:mRNA-p1	eukaryotic translation initiation factor 1A	27.5589	27.5541	27.6544	27.4066	27.2513	26.9718	0	323.31	322	8	7	9	10	8	7	1581800000	1576500000	1690100000	1423400000	1278100000	1052900000	197720000	197070000	211260000	177920000	159760000	131620000	0.0446965	0.379224	14
	LmjF.34.2510:mRNA-p1	protein phosphatase 2C-like protein	21.0891	22.6766	22.202	21.218	21.6184	21.9418	0	41.299	75	3	4	3	3	3	4	51309000	154190000	110970000	56103000	74048000	92654000	2230800	6704000	4824600	2439200	3219500	4028400	0.484225	0.396514	8
	LmjF.31.3040:mRNA-p1	hypothetical protein, conserved	22.5883	23.4585	22.5355	22.1401	20.1869	20.725	0	26.044	62	2	3	1	2	1	1	88283000	161380000	85113000	64711000	16711000	24265000	6306000	11527000	6079500	4622200	1193600	1733200	0.0480743	1.84343	6
	LmjF.09.0970:mRNA-p1	elongation factor-1 gamma	28.6541	29.4686	28.9837	28.0461	28.3241	28.5363	0	323.31	571	16	13	16	13	13	15	7603800000	13373000000	9555000000	4988700000	6048800000	7007300000	422430016	742920000	530830016	277150016	336040000	389289984	0.0564844	0.733341	17
	LmjF.30.0970:mRNA-p1	p22 protein precursor	25.4621	25.9828	25.7997	25.5599	25.6802	25.5918	0	203.93	195	6	6	7	5	6	7	693330000	994690000	876140000	741950000	806510000	758570000	46222000	66312000	58409000	49463000	53767000	50571000	0.42959	0.137553	7
	LmjF.26.1790:mRNA-p1	hypothetical protein, conserved	21.9476	22.286	21.7894	20.6852	21.3231	20.9195	0	47.795	74	6	8	8	6	5	5	481320000	608550000	431330000	200640000	312200000	236020000	4044700	5113900	3624600	1686000	2623600	1983400	0.0121238	1.03172	12
	LmjF.30.2900:mRNA-p1	aldehyde dehydrogenase	25.1301	25.7508	25.3081	24.3944	24.5631	25.1575	0	323.31	196	9	12	10	9	7	11	1028200000	1580900000	1163200000	617460000	694050000	1047900000	36720000	56461000	41542000	22052000	24788000	37426000	0.0797808	0.691266	16
	LmjF.29.1310:mRNA-p1	carnitine/choline acetyltransferase	25.8199	26.3784	25.9793	24.9809	25.5494	25.5829	0	323.31	454	16	17	17	16	17	19	1895400000	2791500000	2116900000	1059600000	1571400000	1608300000	59232000	87234000	66152000	33113000	49105000	50260000	0.0550112	0.688126	19
	LmjF.32.0750:mRNA-p1	nuclear RNA binding domain	26.8523	27.3046	27.2393	26.7473	26.7304	26.6592	0	112.31	345	8	8	8	7	8	7	1211600000	1657700000	1584300000	1126500000	1113400000	1059800000	121160000	165770000	158430000	112650000	111340000	105980000	0.0431817	0.419778	10
	LmjF.34.0050:mRNA-p1	Cleft lip and palate transmembrane protein 1 (CLPTM1)	19.9403	21.4144	20.0672	20.599	20.2163	20.3372	0.002438	1.9751	5	1	2	1	2	1	2	26160000	72668000	28562000	41293000	31674000	34443000	1006100	2794900	1098600	1588200	1218200	1324700	0.862089	0.0898088	3
	LmjF.36.3470:mRNA-p1	2-oxoglutarate dehydrogenase E1 component	24.7158	25.947	25.5334	24.7929	25.1083	24.6401	0	323.31	320	12	18	17	16	15	14	1295100000	3040200000	2282500000	1366200000	1700000000	1228900000	27555000	64686000	48564000	29067000	36171000	26147000	0.227294	0.551598	22
	LmjF.06.0730:mRNA-p1	serine-threonine dehydratase	26.1592	25.9141	26.0274	24.156	24.549	24.3538	0	127.98	166	7	7	7	7	6	5	974190000	821970000	889170000	243010000	319090000	278710000	74938000	63229000	68397000	18693000	24546000	21440000	0.000230769	1.68064	8
	LmjF.08.0890:mRNA-p1	mitochondrial DNA polymerase beta	25.9476	26.1752	26.0145	24.776	24.4848	24.8184	0	323.31	399	16	16	16	14	9	15	1423800000	1667000000	1491300000	632020000	516510000	650900000	64717000	75774000	67785000	28728000	23478000	29586000	0.000409936	1.35271	27
	LmjF.20.1185:mRNA-p1;LmjF.20.1180:mRNA-p1	calpain-like cysteine peptidase	26.2401	26.1096	26.0663	24.2397	24.4641	25.196	0	246.44	376	10	11	10	7	5	8	3011900000	2751400000	2670000000	752800000	879450000	1460600000	79261000	72405000	70264000	19810000	23143000	38438000	0.00683644	1.50538	12
	LmjF.05.1200:mRNA-p1	prefoldin subunit	27.6163	27.5125	27.2687	27.1888	26.8083	26.8593	0	172.62	479	13	12	12	13	10	10	1645900000	1531800000	1293600000	1223900000	940170000	973980000	205740000	191470000	161700000	152980000	117520000	121750000	0.0310664	0.513696	20
	LmjF.24.0520:mRNA-p1	DNAJ domain protein	23.5108	24.1392	23.724	22.7137	22.4107	23.5189	0	210.06	86	6	5	6	5	4	6	418330000	646700000	484970000	240750000	195150000	420680000	11952000	18477000	13856000	6878700	5575700	12020000	0.0740652	0.910207	8
	LmjF.02.0460:mRNA-p1	Mitochondrial outer membrane protein porin	25.3873	26.68	26.4287	25.0303	25.5267	25.8379	0	76.367	171	5	3	3	4	4	4	702190000	1720300000	1445300000	548270000	773400000	959620000	43887000	107520000	90329000	34267000	48338000	59976000	0.202786	0.700384	5
	LmjF.21.1700:mRNA-p1	proteasome alpha 2 subunit	26.6507	27.6328	27.2192	26.1215	26.8142	26.9834	0	323.31	282	8	9	9	7	9	9	1369700000	2705500000	2031100000	949070000	1534000000	1724900000	105360000	208120000	156240000	73006000	118000000	132680000	0.245288	0.527894	9
	LmjF.15.0690:mRNA-p1	hypothetical protein, conserved	22.6976	23.1394	22.7157	21.4737	21.7144	22.9591	0	24.573	80	3	4	3	4	3	5	176870000	240230000	179100000	75719000	89469000	212010000	6802500	9239800	6888400	2912300	3441100	8154100	0.171794	0.801847	7
	LmjF.05.0510:mRNA-p1;LmjF.05.0500:mRNA-p1	ATP synthase F1, alpha subunit	28.6952	29.3142	29.1878	28.5773	28.7715	28.9005	0	323.31	1073	26	27	26	25	25	24	13473000000	20693000000	18957000000	12416000000	14206000000	15534000000	434620000	667510016	611510016	400529984	458240000	501110016	0.208511	0.315926	33
	LmjF.14.0450:mRNA-p1	N-terminal conserved domain of Nudc./CS domain containing protein	26.3912	26.5926	26.4839	25.9281	25.4164	26.418	0	211.31	346	12	13	14	13	13	14	1672300000	1922800000	1783100000	1213100000	850850000	1703600000	88015000	101200000	93850000	63847000	44782000	89664000	0.126249	0.568392	16
	LmjF.30.0630:mRNA-p1	histidyl-tRNA synthetase	23.9201	24.6302	24.5261	23.577	23.4747	22.9307	0	302.52	252	8	10	10	6	7	4	396820000	649200000	603980000	312840000	291440000	199880000	15873000	25968000	24159000	12514000	11657000	7995300	0.0260051	1.0313	20
	LmjF.26.2640:mRNA-p1	hypothetical protein, conserved	24.5243	24.2876	24.4285	22.7989	23.2302	23.5707	0	57.276	230	9	8	8	5	5	6	434330000	368600000	406420000	131350000	177120000	224250000	24129000	20478000	22579000	7297100	9839800	12459000	0.00654445	1.21351	13
	LmjF.06.0350:mRNA-p1	NAD(P)-dependent steroid dehydrogenase protein	21.9015	22.591	22.4392	21.1101	20.8448	21.45	0	14.318	43	2	4	3	2	1	2	82265000	132670000	119420000	47534000	39549000	60161000	3917400	6317700	5686700	2263500	1883300	2864800	0.0125565	1.17554	7
	LmjF.36.1960:mRNA-p1	phosphomannomutase	25.7575	26.4372	26.1866	25.4962	25.6606	26.1303	0	8.7222	146	4	3	3	3	3	4	907620000	1453800000	1222000000	757240000	848620000	1175200000	56726000	90862000	76374000	47328000	53039000	73450000	0.254978	0.364753	4
	LmjF.07.0640:mRNA-p1	eukaryotic translation initiation factor 3 subunit h	27.4914	28.1122	28.0999	26.7236	26.8713	27.2939	0	323.31	556	22	21	24	19	19	23	3773600000	5802900000	5753600000	2216400000	2455100000	3290900000	188680000	290140000	287680000	110820000	122760000	164550000	0.024537	0.93819	27
	LmjF.36.1640:mRNA-p1	universal minicircle sequence binding protein	28.189	27.7423	28.2076	26.9688	27.5146	27.5017	0	232.16	507	16	13	16	12	12	15	5814000000	4266000000	5889700000	2495600000	3643000000	3610600000	306000000	224520000	309980000	131350000	191740000	190030000	0.0380848	0.717919	17
	LmjF.29.0920:mRNA-p1	LETM1 and EF-hand domain-containing protein 1	24.5818	24.8487	24.4392	23.1681	22.7435	22.7926	0	279.83	148	10	12	11	9	5	7	677960000	815780000	614180000	254480000	189610000	196170000	25110000	30214000	22747000	9425000	7022500	7265600	0.000666563	1.72179	15
	LmjF.33.2350:mRNA-p1;LmjF.30.0330:mRNA-p1	Rab-GTPase-TBC domain containing protein	22.4985	22.2439	22.3387	21.2338	21.9726	21.8685	0	257.46	93	3	3	4	4	4	4	237020000	198680000	212160000	98643000	164620000	153160000	5925600	4967000	5304100	2466100	4115500	3829000	0.0510032	0.668726	5
	LmjF.06.0250:mRNA-p1	hypothetical protein, conserved	23.8363	23.73	23.0361	22.9209	21.3702	21.7343	0	136.6	88	4	4	3	2	1	2	239650000	222630000	137620000	127060000	43372000	55819000	14978000	13914000	8601300	7941300	2710700	3488700	0.0453634	1.52569	5
	LmjF.19.0710:mRNA-p1	glycosomal malate dehydrogenase	27.1671	27.8468	27.64	27.0809	27.5764	27.5598	0	104.82	401	12	10	11	10	10	13	1808400000	2896600000	2509900000	1703500000	2401700000	2374200000	150700000	241390000	209160000	141960000	200140000	197850000	0.603491	0.145583	13
	LmjF.33.1610:mRNA-p1	cytosolic nonspecific dipeptidase	25.1416	25.58	25.2951	24.5499	25.2017	25.0286	0	302.26	291	6	5	5	6	5	5	888380000	1203800000	988070000	589450000	926170000	821410000	37016000	50158000	41169000	24561000	38590000	34226000	0.152219	0.412167	9
	LmjF.16.1320:mRNA-p1;LmjF.16.1310:mRNA-p1	cytochrome c	30.266	30.0958	30.1174	29.1324	29.8213	29.5718	0	46.072	247	5	3	3	3	4	5	9037800000	8032400000	8153700000	4119400000	6640700000	5585900000	1291100032	1147500032	1164800000	588489984	948670016	797990016	0.0353311	0.651222	6
	LmjF.36.1260:mRNA-p1	fructose-1,6-bisphosphate aldolase	28.648	29.5881	29.17	28.6772	28.9517	29.1003	0	323.31	521	14	13	11	14	14	12	8833100000	16948000000	12685000000	9013800000	10903000000	12086000000	420630016	807059968	604030016	429230016	519209984	575520000	0.492259	0.225638	16
	LmjF.36.2420:mRNA-p1	serine peptidase, Clan SC, Family S9B	22.926	23.5904	22.6459	22.4672	23.8039	22.8761	0	9.9771	84	5	7	4	6	7	5	358600000	568340000	295340000	260920000	659030000	346430000	7969000	12630000	6563100	5798300	14645000	7698400	0.992244	0.00501124	8
	LmjF.21.0340:mRNA-p1	mitochondrial processing peptidase alpha subunit	26.9951	27.7303	27.4857	26.075	26.7086	27.0819	0	323.31	940	19	17	17	16	17	18	3745200000	6234400000	5262400000	1979400000	3070800000	3977600000	133760000	222660000	187940000	70692000	109670000	142060000	0.0987462	0.781825	20
	LmjF.25.0190:mRNA-p1	ubiquitin carboxyl-terminal hydrolase	23.0099	23.9914	23.5965	24.1298	23.2644	23.0861	0	230.38	47	1	1	1	2	2	1	76016000	150110000	114160000	165200000	90688000	80140000	8446300	16678000	12684000	18356000	10076000	8904500	0.931819	0.0391884	2
	LmjF.02.0090:mRNA-p1	hypothetical protein, conserved	21.01	22.0595	20.8026	21.0941	21.3017	20.2994	0.0083176	1.4711	18	2	3	1	2	2	1	33788000	69936000	29264000	35816000	41358000	20647000	2111800	4371000	1829000	2238500	2584900	1290400	0.472037	0.392344	3
	LmjF.18.1210:mRNA-p1	prolyl-tRNA synthetase	22.0234	20.6644	22.1943	21.4435	21.2804	20.7492	0.00085507	2.4188	31	2	1	2	2	2	1	208890000	81431000	235150000	139750000	124800000	86360000	4263000	1661900	4799000	2851900	2547000	1762500	0.423513	0.469697	2
	LmjF.18.0150:mRNA-p1	serine/threonine protein phosphatase type 5	24.5165	26.1233	25.6837	24.4417	24.6592	24.5761	0	224.35	315	11	11	13	10	10	11	552000000	1681300000	1239600000	524100000	609380000	575270000	24000000	73098000	53895000	22787000	26495000	25012000	0.142188	0.882156	17
	LmjF.24.0730:mRNA-p1	signal recognition particle	22.9226	23.9725	23.7189	22.7885	22.5618	23.2926	0	101.58	140	6	10	10	6	5	8	246470000	510270000	428000000	224590000	191930000	318530000	7950600	16460000	13807000	7244900	6191400	10275000	0.161397	0.656996	14
	LmjF.36.2660:mRNA-p1	dihydrolipoamide acetyltransferase precursor	25.3439	25.964	25.6661	24.3056	24.8168	24.9518	0	68.39	173	7	8	7	7	5	7	894360000	1374600000	1118100000	435460000	620610000	681490000	42588000	65457000	53243000	20736000	29553000	32452000	0.0220984	0.966613	8
	LmjF.31.1130:mRNA-p1	amidohydrolase	25.5295	26.6893	26.5258	25.8662	26.324	26.3189	0	260.97	208	7	7	8	8	8	9	920200000	2055900000	1835800000	1162100000	1596100000	1590500000	48432000	108210000	96619000	61164000	84005000	83710000	0.851415	0.0784906	10
	LmjF.30.0120:mRNA-p1	alkyldihydroxyacetonephosphate synthase	22.4467	23.9171	23.2641	22.0563	21.5803	21.9903	0	27.887	87	3	3	2	2	2	4	205790000	570250000	362650000	157000000	112880000	149980000	5716400	15840000	10074000	4361100	3135600	4166100	0.0415772	1.33368	4
	LmjF.14.0440:mRNA-p1	pyridine nucleotide-disulphide oxidoreductase	21.1307	22.5569	22.2105	22.2737	22.4956	21.8251	0	6.0961	12	1	2	2	3	2	1	61991000	166600000	131030000	136900000	159670000	100320000	2296000	6170400	4853100	5070400	5913600	3715500	0.649066	-0.2321	5
	LmjF.35.4110:mRNA-p1	HD domain containing protein	25.6077	25.6723	25.576	24.6949	25.146	25.0021	0	162.56	214	3	4	4	4	4	4	562440000	588190000	550200000	298750000	408390000	369650000	51131000	53472000	50019000	27159000	37127000	33604000	0.00785332	0.670975	4
	LmjF.32.2820:mRNA-p1	proteasome regulatory non-ATP-ase subunit	25.351	25.6579	25.6035	24.4317	24.6587	24.7924	0	162.47	229	13	13	12	9	12	12	1070000000	1323600000	1274500000	565720000	662130000	726450000	42798000	52942000	50981000	22629000	26485000	29058000	0.00300831	0.909877	18
	LmjF.21.0845:mRNA-p1	hypoxanthine-guanine phosphoribosyltransferase	24.9738	25.7272	25.5991	24.9246	25.1251	25.4991	0	9.1205	82	2	3	3	2	2	4	296560000	499910000	457450000	286630000	329340000	426800000	32951000	55546000	50827000	31847000	36594000	47422000	0.432466	0.250427	5
	LmjF.33.2860:mRNA-p1	hypothetical protein, conserved	22.6729	22.6005	22.4779	20.9313	21.7341	21.863	0.0043616	1.785	18	2	2	2	1	1	1	180550000	171710000	157720000	53991000	94185000	102980000	6687000	6359600	5841500	1999700	3488300	3814200	0.0223991	1.07431	2
	LmjF.14.1370.2:mRNA-p1;LmjF.14.1370.3:mRNA-p1;LmjF.14.1370.1:mRNA-p1	tyrosyl-tRNA synthetase	24.0008	24.6967	24.1129	23.829	22.7731	24.4796	0	73.897	83	7	10	9	7	5	6	553960000	897370000	598710000	491770000	236540000	772000000	16787000	27193000	18143000	14902000	7167800	23394000	0.34764	0.576248	11
	LmjF.35.0750:mRNA-p1	proteasome activator protein pa26	24.87	26.1201	26.4109	25.8479	25.5758	25.8975	0	283.46	219	6	8	8	9	7	6	398610000	948140000	1159900000	785120000	650150000	812580000	30663000	72934000	89225000	60394000	50012000	62506000	0.958703	0.0266209	12
	LmjF.31.0080:mRNA-p1	hypothetical protein, conserved	24.5754	25.6106	25.4224	23.7237	24.2395	23.694	0	207.9	79	3	3	4	2	3	2	274990000	563580000	494630000	152380000	217880000	149280000	24999000	51235000	44967000	13853000	19807000	13571000	0.0224549	1.31704	8
	LmjF.21.0810:mRNA-p1	methionyl-tRNA synthetase	24.8719	25.5218	25.3087	24.334	24.6371	24.6693	0	204.02	346	13	15	15	14	14	11	1136000000	1782500000	1537700000	782460000	965420000	987150000	30703000	48175000	41559000	21148000	26092000	26680000	0.0349353	0.687312	17
	LmjF.14.0930:mRNA-p1	tc40 antigen-like	25.1276	25.585	25.3635	24.5096	25.1402	24.5379	0	323.31	325	17	16	18	13	15	15	1576300000	2164400000	1856300000	1027100000	1590100000	1047400000	36658000	50334000	43169000	23885000	36979000	24358000	0.0616117	0.629483	22
	LmjF.09.0230:mRNA-p1	ATP-dependent protease ATPase subunit HslU2	25.697	24.6518	25.2938	23.4825	25.1156	25.0492	0	323.31	249	9	11	10	9	11	9	1305500000	632620000	987180000	281290000	872490000	833230000	54396000	26359000	41133000	11720000	36354000	34718000	0.339868	0.665107	18
	LmjF.26.1570:mRNA-p1	thimet oligopeptidase	25.2259	26.4596	25.7104	24.4531	24.9991	25.1534	0	323.31	452	9	19	16	12	12	15	1530400000	3599100000	2141300000	895710000	1307800000	1455400000	39241000	92285000	54905000	22967000	33533000	37318000	0.0895779	0.930127	19
	LmjF.20.1130.2:mRNA-p1;LmjF.20.1130.1:mRNA-p1	DNAj-like protein	21.1014	21.894	21.9986	21.506	21.8492	22.3286	0	12.288	86	3	4	5	5	5	6	71995000	124710000	134090000	95304000	120890000	168550000	2249900	3897200	4190300	2978200	3777900	5267100	0.568343	-0.229894	8
	LmjF.29.2310:mRNA-p1	enoyl-CoA hydratase/isomerase-like protein	23.6858	24.0272	23.9842	23.2176	23.5492	23.7169	0	4.7088	40	3	3	3	3	3	3	188920000	239360000	232330000	136560000	171850000	193030000	13494000	17097000	16595000	9754100	12275000	13788000	0.0900953	0.404531	3
	LmjF.36.1750:mRNA-p1	hypothetical protein, conserved	22.3838	23.9016	23.4153	22.6238	23.2821	22.8988	0	12.586	111	3	3	3	4	4	4	125870000	360430000	257310000	148660000	234600000	179870000	5472500	15671000	11187000	6463300	10200000	7820600	0.572494	0.298642	5
	LmjF.22.1290:mRNA-p1;LmjF.27.2050:mRNA-p1	ribonucleoside-diphosphate reductase small chain	24.649	26.1581	25.4086	25.1698	25.4239	25.5716	0	323.31	266	8	11	12	9	10	11	552490000	1572600000	935340000	792650000	945300000	1047200000	26309000	74883000	44540000	37745000	45014000	49868000	0.972013	0.0168406	14
	LmjF.19.0140:mRNA-p1	Associated kinase of Tb14-3-3	22.7028	22.9588	22.485	20.2939	20.0171	19.0405	0	109.64	47	3	5	4	2	2	1	204810000	244570000	176110000	38565000	31832000	16176000	6826900	8152200	5870200	1285500	1061100	539210	0.00191611	2.93167	7
	LmjF.16.1000:mRNA-p1;LmjF.16.1030:mRNA-p1;LmjF.16.1020:mRNA-p1;LmjF.16.1010:mRNA-p1;LmjF.16.1040:mRNA-p1;LmjF.16.1015:mRNA-p1;LmjF.16.1005:mRNA-p1	Protein of unknown function (DUF3184)	21.5865	22.0683	21.749	21.5474	21.6627	22.0844	0	11.474	88	5	4	4	5	4	4	132260000	184700000	148030000	128730000	139430000	186780000	3149100	4397600	3524600	3064900	3319800	4447100	0.874239	0.036438	5
	LmjF.36.5130:mRNA-p1	hypothetical protein, conserved	24.3326	22.9784	23.1413	22.6222	23.6607	23.7407	0	88.814	67	2	1	1	2	2	2	422530000	165280000	185040000	129120000	265230000	280340000	21127000	8264200	9251900	6455900	13261000	14017000	0.810644	0.142932	5
	LmjF.28.1840:mRNA-p1	methylthioribulose-1-phosphate dehydratase	24.8611	25.7597	25.1585	24.6557	25.0789	24.9346	0	85.171	149	5	8	5	5	6	5	457130000	852170000	561770000	396450000	531600000	481000000	30475000	56812000	37452000	26430000	35440000	32067000	0.273812	0.370073	8
	LmjF.28.2310:mRNA-p1	Eukaryotic translation initiation factor 3 subunit E	25.9652	27.2174	26.7582	26.3731	25.9729	26.0478	0	323.31	501	14	20	17	15	12	12	1506700000	3589100000	2610700000	1999100000	1514800000	1595500000	65508000	156050000	113510000	86916000	65859000	69371000	0.252338	0.515673	20
	LmjF.30.1120:mRNA-p1	importin alpha	25.4049	26.7253	26.3098	25.1765	26.2339	25.6205	0	323.31	351	14	12	11	13	15	14	844090000	2108100000	1580500000	720490000	1499500000	980120000	44426000	110950000	83185000	37921000	78922000	51585000	0.397169	0.469729	18
	LmjF.15.0040:mRNA-p1	Possible lysine decarboxylase	24.8465	25.7025	25.4155	24.4268	24.3493	25.0591	0	318.31	120	8	7	7	5	4	7	543030000	982850000	805600000	405960000	384720000	629250000	30168000	54603000	44755000	22553000	21373000	34958000	0.10319	0.709771	8
	LmjF.28.1820:mRNA-p1	Replication factor A protein 1	25.4017	26.307	25.8399	25.1711	25.6385	25.7865	0	323.31	405	13	21	18	16	20	22	1019500000	1909500000	1381400000	868930000	1201400000	1331200000	44327000	83020000	60059000	37779000	52233000	57877000	0.377923	0.317495	24
	LmjF.16.1610:mRNA-p1	prohibitin	25.0092	26.6865	26.1833	25.0748	24.9605	25.2507	0	160.56	334	12	16	15	14	9	12	607820000	1944000000	1371600000	636100000	587650000	718600000	33768000	108000000	76202000	35339000	32647000	39922000	0.161537	0.864349	20
	LmjF.25.1620:mRNA-p1	hypothetical protein, conserved	25.8079	26.5508	26.5505	25.7982	26.0167	25.4789	0	39.207	275	9	8	9	9	8	10	763640000	1278000000	1277800000	758570000	882590000	607950000	58742000	98309000	98290000	58351000	67892000	46765000	0.139697	0.538444	13
	LmjF.13.0160:mRNA-p1	protein kinase A regulatory subunit	25.3589	26.342	25.8498	24.2121	24.655	25.3354	0	162.67	259	6	8	9	8	6	8	1118800000	2211600000	1572300000	505270000	686850000	1100800000	43031000	85061000	60472000	19434000	26417000	42337000	0.061391	1.11606	10
	LmjF.03.0790:mRNA-p1	hypothetical protein, conserved	24.7289	25.0044	24.6972	24.0125	24.6446	25.0141	0	6.1176	3	1	1	1	1	1	1	444910000	538530000	435210000	270770000	419650000	542140000	27807000	33658000	27201000	16923000	26228000	33884000	0.457724	0.25312	3
	LmjF.28.1370:mRNA-p1	haloacid dehalogenase-like hydrolase	23.1968	24.1768	24.1196	23.7721	23.8589	23.7303	0	38.19	51	2	2	1	2	2	1	134610000	265510000	255180000	200560000	213000000	194830000	9614900	18965000	18227000	14326000	15214000	13917000	0.897312	0.0439587	3
	LmjF.30.3090:mRNA-p1	RNA-binding protein 42 (RNA-binding motif protein 42)	25.3883	26.611	26.4113	24.8826	25.2219	24.7118	0	262.16	303	6	5	4	4	4	4	746590000	1742500000	1517200000	525860000	665250000	467140000	43917000	102500000	89246000	30933000	39133000	27479000	0.0423236	1.19809	7
	LmjF.31.0160:mRNA-p1	DNA-directed RNA polymerase II subunit 2	22.1124	22.2002	21.396	20.6045	20.9772	21.3284	0	55.537	81	7	7	5	4	4	6	294720000	313210000	179370000	103630000	134180000	171160000	4534200	4818600	2759500	1594300	2064300	2633200	0.0472866	0.932825	10
	LmjF.36.6090:mRNA-p1	ABC1 family	22.3428	24.1641	23.448	25.8219	25.7992	25.9409	0	206.29	83	5	8	6	8	6	8	127660000	451190000	274630000	1423600000	1401300000	1546000000	5319200	18799000	11443000	59317000	58389000	64417000	0.00883942	-2.53573	10
	LmjF.09.1490:mRNA-p1	cytochrome b5-like protein	26.5031	27.6654	27.3808	26.7135	26.7428	26.2724	0	323.31	200	5	4	5	4	3	4	665790000	1490100000	1223400000	770280000	786070000	567370000	95113000	212870000	174760000	110040000	112300000	81053000	0.186789	0.606913	6
	LmjF.35.3560.2:mRNA-p1;LmjF.35.3560.1:mRNA-p1	CRAL/TRIO, N-terminal domain/CRAL/TRIO domain containing protein	20.8888	22.5568	22.2694	21.2659	21.0608	21.5123	0	35.629	62	1	4	4	2	1	2	38832000	123400000	101110000	50430000	43750000	59823000	1941600	6169900	5055400	2521500	2187500	2991200	0.304298	0.625343	5
	LmjF.35.3540:mRNA-p1	pre-rRNA-processing protein PNO1	21.6695	22.2775	24.5725	21.5302	21.4534	21.8755	0	120.18	29	1	1	2	1	1	1	43362000	66089000	324340000	39371000	37331000	50016000	3335500	5083800	24949000	3028500	2871600	3847400	0.243789	1.22013	3
	LmjF.27.0760:mRNA-p1	ras-related protein RAB1A	28.3525	28.6698	28.4142	28.2454	28.4529	28.4482	0	323.31	503	10	12	12	11	12	11	4798200000	5978400000	5008000000	4454800000	5143900000	5127200000	342729984	427030016	357710016	318200000	367420000	366230016	0.461311	0.0966949	12
	LmjF.14.1480:mRNA-p1	glutathione-S-transferase/glutaredoxin	22.9076	22.8334	22.4684	20.7432	20.4498	20.1709	0	93.041	57	4	3	3	2	1	1	118020000	112110000	87045000	26329000	21483000	17706000	7868000	7473900	5803000	1755200	1432200	1180400	0.000436944	2.28184	9
	LmjF.32.0450:mRNA-p1;LmjF.19.0060:mRNA-p1	40S ribosomal protein S2	28.9743	29.7392	29.5874	28.3432	28.7036	28.9594	0	323.31	1303	22	25	25	22	23	23	8965600000	15235000000	13714000000	5788900000	7431900000	8873400000	527390016	896179968	806680000	340520000	437169984	521969984	0.0601111	0.764918	25
	LmjF.21.0490:mRNA-p1	DnaJ protein	25.8413	26.1281	25.5641	24.5977	25.0271	25.7392	0	323.31	187	8	9	8	9	8	10	1442900000	1760200000	1190600000	609340000	820610000	1344200000	60119000	73341000	49609000	25389000	34192000	56010000	0.122736	0.723166	11
	LmjF.07.0060:mRNA-p1	cytochrome c1, heme protein, mitochondrial	27.3182	28.6031	28.1851	27.5773	27.6234	27.6919	0	323.31	436	7	11	10	9	10	9	2008100000	4893200000	3662300000	2403100000	2481100000	2601700000	167340000	407760000	305190016	200260000	206760000	216810000	0.346791	0.404649	11
	LmjF.11.0700:mRNA-p1	anion-transporting ATPase-like protein	22.6591	23.6525	23.6691	22.866	22.0317	23.3054	0	62.715	66	3	4	5	3	2	5	132460000	263730000	266790000	152890000	85752000	207310000	6623200	13186000	13339000	7644600	4287600	10366000	0.302434	0.592549	6
	LmjF.34.3560:mRNA-p1	Ankyrin repeats (3 copies)/Ankyrin repeats (many copies)	22.7051	24.1804	23.4178	22.1912	22.5917	22.5422	0	10.158	75	5	6	4	4	4	5	157270000	437270000	257740000	110140000	145380000	140480000	6838000	19012000	11206000	4788600	6320800	6107700	0.0891301	0.992758	7
	LmjF.15.0410:mRNA-p1	hypothetical protein, conserved	23.0168	24.0632	24.1032	21.8045	21.5915	21.5669	0	4.0889	33	4	4	5	4	3	2	271570000	560890000	576670000	117210000	101120000	99410000	8486600	17528000	18021000	3662800	3160000	3106600	0.00467324	2.07339	5
	LmjF.30.0480:mRNA-p1	bystin	19.8627	22.1106	21.9588	20.2966	19.7722	18.377	0	11.577	62	1	5	5	3	2	1	23834000	113220000	101910000	32197000	22385000	8511000	953380	4528600	4076200	1287900	895410	340440	0.118983	1.82877	7
	LmjF.27.1810:mRNA-p1;LmjF.27.1805:mRNA-p1	Phosphoenolpyruvate carboxykinase [ATP], glycosomal	27.7681	28.4127	28.1632	27.7044	28.2603	28.2294	0	323.31	911	23	26	26	25	26	27	6857300000	10720000000	9017700000	6560900000	9645200000	9441100000	228580000	357340000	300590016	218700000	321510016	314700000	0.857028	0.0499992	30
	LmjF.35.3700:mRNA-p1	Gim5A protein	26.8558	27.9811	27.6268	26.9859	26.642	26.4445	0	323.31	412	7	10	10	9	11	8	1943200000	4239200000	3316100000	2126500000	1675500000	1461200000	121450000	264950000	207250000	132910000	104720000	91322000	0.0961866	0.797144	12
	LmjF.20.1640:mRNA-p1	Suppressor of G2 allele of SKP1	25.2024	26.2488	25.9043	24.3752	25.2979	24.9611	0	323.31	232	8	8	9	6	9	8	501890000	1036600000	816430000	282880000	536260000	424620000	38607000	79740000	62802000	21760000	41250000	32663000	0.0909662	0.907082	14
	LmjF.36.0050:mRNA-p1	PUF1	23.8677	23.5059	23.3491	20.4339	19.9856	17.5906	0	323.31	255	7	5	6	3	2	1	413290000	321610000	288490000	38245000	28033000	5329300	15307000	11912000	10685000	1416500	1038200	197380	0.00910303	4.23751	22
	LmjF.28.0690:mRNA-p1	serine/threonine protein phosphatase catalytic subunit	25.1169	26.4616	25.8864	25.2428	25.5266	25.1123	0	93.271	285	10	13	10	9	10	8	545800000	1386200000	930390000	595560000	725060000	544050000	36386000	92411000	62026000	39704000	48337000	36270000	0.265782	0.527711	14
	LmjF.20.0220:mRNA-p1	hypothetical protein, conserved	20.9505	21.0625	18.6549	21.1539	21.5762	21.5321	0	41.02	23	1	1	1	2	2	1	77005000	83219000	15684000	88663000	118820000	115240000	2026400	2190000	412740	2333200	3126700	3032500	0.206694	-1.1981	2
	LmjF.18.0820:mRNA-p1	hypothetical protein, conserved	22.8741	23.4623	23.3088	22.8026	22.4416	22.825	0	323.31	443	23	30	29	26	22	23	1091600000	1641100000	1475500000	1038900000	808870000	1055100000	7687400	11557000	10391000	7316100	5696300	7430200	0.0714386	0.525317	43
	LmjF.32.3310:mRNA-p1	dihydrolipoamide dehydrogenase	26.9703	28.3935	27.6534	26.8801	27.3913	27.5861	0	323.31	716	16	21	20	22	19	20	3287000000	8815300000	5277800000	3087700000	4401000000	5037000000	131480000	352609984	211110000	123510000	176040000	201480000	0.449577	0.386581	26
	LmjF.01.0520:mRNA-p1	long-chain-fatty-acid-CoA ligase	25.4059	25.6769	25.5623	26.0355	26.3596	26.4652	0	323.31	412	15	15	15	17	16	17	1422700000	1716600000	1585500000	2201000000	2755300000	2964600000	44458000	53643000	49548000	68782000	86103000	92645000	0.00814964	-0.738383	19
	LmjF.25.1560:mRNA-p1	CMGC/CLK family protein kinase	21.6301	21.4236	21.3235	20.2194	19.8203	20.5563	0	223.62	32	5	3	4	3	2	3	129830000	112520000	104970000	48831000	37031000	61677000	3245700	2812900	2624300	1220800	925790	1541900	0.00548903	1.26041	8
	LmjF.36.3880:mRNA-p1	eukaryotic translation initiation factor 3 subunit i	25.8259	27.0046	26.5743	26.2196	26.5726	26.3966	0	323.31	324	9	14	12	12	11	10	1011100000	2289000000	1698600000	1328400000	1696600000	1501800000	59479000	134650000	99920000	78141000	99802000	88340000	0.850832	0.0720272	16
	LmjF.30.3450:mRNA-p1	hypothetical protein, conserved	22.6822	22.7552	22.4834	21.9937	21.2136	19.8811	0	294.96	64	3	6	3	4	2	1	148070000	155740000	129000000	91874000	53500000	21243000	6730300	7079200	5863600	4176100	2431800	965610	0.0607314	1.61078	10
	LmjF.34.3380:mRNA-p1	aldose 1-epimerase-like protein	23.8129	24.2719	23.9231	22.2359	23.7773	22.9854	0	37.597	71	4	4	4	1	3	2	235790000	324110000	254500000	79031000	230030000	132870000	14737000	20257000	15906000	4939400	14377000	8304300	0.0977037	1.00311	4
	LmjF.25.2010:mRNA-p1	2,4-dihydroxyhept-2-ene-1,7-dioic acid aldolase	27.9699	29.0822	28.4055	27.4108	28.217	28.2859	0	285.13	345	5	10	8	8	8	7	2891900000	6251900000	3911100000	1962700000	3432100000	3600000000	262900000	568350016	355560000	178430000	312009984	327270016	0.296007	0.514652	10
	LmjF.20.0810:mRNA-p1	vesicular-fusion protein nsf	24.1423	25.2152	24.546	24.0544	24.3763	24.571	0	216.26	324	18	22	19	16	19	20	796180000	1675000000	1053300000	749130000	936400000	1071700000	18516000	38953000	24496000	17422000	21777000	24924000	0.435513	0.300601	25
	LmjF.06.0700:mRNA-p1	C2 domain/Ankyrin repeats (3 copies)	24.3272	24.7111	24.5432	23.3023	23.78	23.8754	0	69.283	87	4	4	4	3	4	3	484140000	631680000	562280000	237920000	331290000	353950000	21049000	27465000	24447000	10344000	14404000	15389000	0.0139135	0.874613	5
	LmjF.35.0050:mRNA-p1	2-oxoisovalerate dehydrogenase beta subunit, mitochondrial precursor	25.0603	25.5892	25.4143	24.4025	24.572	25.0687	0	109.15	241	6	9	8	7	7	9	594770000	858150000	760160000	376990000	424000000	598240000	34987000	50479000	44715000	22176000	24941000	35191000	0.0564479	0.673512	13
	LmjF.36.6540:mRNA-p1	similarity to endo-1-like protein	23.5582	23.3148	23.2693	23.0087	23.9069	22.751	0	6.0454	88	1	1	1	1	2	1	135870000	114780000	111210000	92835000	173020000	77648000	12352000	10434000	10110000	8439600	15729000	7058900	0.683734	0.158543	3
	LmjF.21.1290:mRNA-p1	vesicle-associated membrane protein	25.1109	25.7687	25.4285	24.472	24.9955	25.1191	0	172.85	212	5	5	4	4	4	5	543520000	857490000	677390000	349070000	501760000	546640000	36235000	57166000	45160000	23271000	33450000	36443000	0.104881	0.573802	6
	LmjF.22.0780:mRNA-p1	NADH-cytochrome b5 reductase	24.4201	25.8503	25.6262	23.5647	23.9069	24.3528	0	318.41	212	6	11	10	7	4	7	359170000	967940000	828640000	198510000	251660000	342800000	22448000	60496000	51790000	12407000	15729000	21425000	0.0530661	1.35741	14
	LmjF.07.0900:mRNA-p1;LmjF.18.0640:mRNA-p1	CAMK/CAMKL family protein kinase	27.5477	28.0767	27.823	26.3006	26.2678	26.6003	0	49.78	237	11	10	9	9	8	9	2158100000	3114000000	2612000000	909210000	888750000	1119200000	196190000	283089984	237450000	82655000	80795000	101740000	0.0015492	1.42625	13
	LmjF.18.0560:mRNA-p1	vacuolar ATP synthase subunit c	24.9258	25.817	25.4012	25.0853	24.9457	25.6524	0	166.28	187	7	7	8	6	7	8	701200000	1300500000	974870000	783180000	710920000	1160300000	31873000	59116000	44312000	35599000	32315000	52740000	0.67151	0.153547	11
	LmjF.22.1410:mRNA-p1	centrin-4	26.4154	26.0243	26.5686	26.5754	25.7783	26.342	0	323.31	409	9	10	11	13	9	10	895040000	682490000	995270000	999950000	575510000	850630000	89504000	68249000	99527000	99995000	57551000	85063000	0.734695	0.104207	13
	LmjF.36.2710:mRNA-p1	mitochondrial ATP-dependent zinc metallopeptidase	22.0943	22.9069	22.6951	21.9481	22.7465	21.1865	0	169.35	92	4	8	6	5	8	3	152240000	267390000	230880000	137570000	239260000	81140000	4477600	7864500	6790700	4046200	7037000	2386500	0.302706	0.605073	14
	LmjF.35.1180:mRNA-p1;LmjF.35.1190:mRNA-p1	NADH-dependent fumarate reductase	25.2317	26.0431	25.6809	24.2029	24.881	24.7995	0	323.31	408	23	25	26	25	23	26	2442800000	4286900000	3335200000	1197300000	1915700000	1810400000	39400000	69144000	53793000	19311000	30898000	29200000	0.0320893	1.0241	33
	LmjF.36.4170:mRNA-p1	oxidoreductase	25.6199	26.4836	26.0882	25.0688	25.7865	25.7982	0	323.31	218	6	6	5	5	7	6	928190000	1689000000	1284200000	633480000	1041800000	1050300000	51566000	93836000	71342000	35194000	57876000	58348000	0.213664	0.512779	7
	LmjF.33.2300:mRNA-p1	udp-glc 4-epimerase	25.4614	26.0617	25.8669	25.186	25.6313	25.748	0	83.411	134	6	8	6	6	6	7	1016400000	1540900000	1346300000	839790000	1143400000	1239800000	46200000	70041000	61195000	38172000	51973000	56355000	0.326623	0.274895	11
	LmjF.13.1100.2:mRNA-p1;LmjF.13.1100.1:mRNA-p1	leucyl-tRNA synthetase	25.399	25.9609	25.8094	24.5191	25.1125	24.7497	0	323.31	465	23	27	29	22	26	21	2433500000	3592300000	3234300000	1322300000	1995200000	1551600000	44246000	65315000	58805000	24042000	36276000	28210000	0.0181649	0.929373	34
	LmjF.16.0540:mRNA-p1	aspartate carbamoyltransferase	25.3971	26.1428	26.0067	24.4485	25.0347	25.5852	0	125.17	191	6	7	7	6	7	7	839520000	1407800000	1281000000	435010000	653060000	956450000	44185000	74093000	67420000	22895000	34372000	50339000	0.108043	0.826043	8
	LmjF.34.3430:mRNA-p1	cleavage and polyadenylation specificity factor	22.545	23.9037	23.7973	22.3231	22.9809	22.2748	0	97.473	129	6	11	11	7	8	6	220300000	565000000	524810000	188900000	298020000	182680000	6119500	15694000	14578000	5247100	8278400	5074500	0.145129	0.889046	14
	LmjF.24.2060:mRNA-p1	transketolase	25.9356	26.5224	26.1039	25.7608	25.94	26.3797	0	139	241	6	5	6	6	4	6	1732900000	2602500000	1947200000	1535100000	1738100000	2357500000	64181000	96389000	72119000	56857000	64375000	87314000	0.561062	0.160448	6
	LmjF.29.0120:mRNA-p1	proteasome regulatory non-ATPase subunit	25.3234	26.0262	25.7095	25.4489	25.3793	25.441	0	323.31	573	21	24	21	25	22	19	2015300000	3280200000	2633700000	2198500000	2094900000	2186500000	41986000	68337000	54868000	45803000	43644000	45552000	0.267183	0.263266	29
	LmjF.29.2300:mRNA-p1	ubiquitin carboxyl-terminal hydrolase	23.8128	23.6529	23.5231	22.9923	23.2326	23.3068	0	108.82	140	6	5	5	6	5	5	427340000	382500000	349600000	241980000	285840000	300910000	14736000	13190000	12055000	8344000	9856400	10376000	0.0185073	0.485742	7
	LmjF.26.1310:mRNA-p1	hypothetical protein, conserved	23.8529	23.7089	21.7705	23.3456	22.7084	23.3527	0	3.8472	36	1	1	1	2	1	2	227270000	205690000	53663000	159890000	102800000	160680000	15151000	13712000	3577500	10659000	6853600	10712000	0.973622	-0.0247866	3
	LmjF.30.2630:mRNA-p1	replication factor C, subunit 2	22.65	22.6063	23.2363	21.7674	22.8434	22.9451	0	321.83	79	3	4	3	4	4	5	111890000	108550000	167980000	60684000	127940000	137280000	6581500	6385300	9881200	3569700	7525600	8075400	0.506121	0.312238	9
	LmjF.10.0910:mRNA-p1	small GTP-binding protein Rab11	25.901	26.5511	26.5504	25.7652	26.2657	25.7433	0	323.31	263	8	10	11	8	9	10	751920000	1179900000	1179300000	684350000	968180000	674040000	62660000	98325000	98277000	57029000	80682000	56170000	0.211717	0.409405	12
	LmjF.04.0960:mRNA-p1	adenylate kinase	23.9777	25.0131	25.7348	24.3492	25.2348	24.7778	0	116.72	170	2	4	4	4	4	4	231290000	474030000	781740000	299200000	552800000	402700000	16520000	33860000	55839000	21371000	39486000	28764000	0.842041	0.121269	8
	LmjF.23.1750:mRNA-p1	Qb-SNARE protein	23.5999	23.1854	23.4399	22.0346	22.6782	22.8129	0	22.818	104	4	2	4	2	2	3	190720000	143090000	170680000	64442000	100670000	110520000	12714000	9539200	11379000	4296100	6711500	7368100	0.0286185	0.899854	5
	LmjF.23.1010:mRNA-p1	hypothetical protein, conserved	22.4316	21.8188	21.7273	21.005	21.1952	21.9741	0	198.8	60	5	3	4	4	3	5	237590000	155370000	145820000	88383000	100840000	173030000	5656900	3699300	3471900	2104400	2401000	4119700	0.179397	0.601135	6
	LmjF.33.2730:mRNA-p1	guide RNA associated protein 1	21.0964	20.7936	21.365	21.411	22.4367	22.3601	0	73.025	20	2	4	3	3	4	5	60534000	49076000	72925000	75288000	153290000	145350000	2242000	1817600	2700900	2788400	5677200	5383300	0.0558973	-0.984282	10
	LmjF.06.0260:mRNA-p1	5-3 exoribonuclease A	23.3649	23.9559	23.5591	22.736	23.3374	23.2794	0	320.38	283	22	24	22	18	19	20	842650000	1269200000	963970000	544890000	826710000	794090000	10803000	16272000	12359000	6985800	10599000	10181000	0.120505	0.509027	35
	LmjF.05.0180:mRNA-p1	dihydrolipoamide branched chain transacylase	23.8384	24.0144	23.8437	23.2513	22.9999	23.6644	0	33.879	170	4	4	3	5	3	4	284990000	321970000	286040000	189710000	159380000	252610000	14999000	16946000	15055000	9984500	8388300	13295000	0.0425214	0.593652	6
	LmjF.35.4850:mRNA-p1	proteasome alpha 1 subunit	25.2108	26.0718	25.4974	24.7593	25.2374	24.888	0	323.31	218	6	8	7	7	7	7	543660000	987440000	663150000	397570000	553770000	434680000	38833000	70531000	47368000	28398000	39555000	31048000	0.0954119	0.631768	9
	LmjF.21.1080:mRNA-p1	cdc2-related kinase 1	25.4887	25.7005	25.4104	24.4844	24.8978	25.3733	0	109.67	161	8	11	10	6	8	6	706260000	817940000	668960000	352070000	468900000	651970000	47084000	54529000	44597000	23472000	31260000	43464000	0.0859115	0.614709	15
	LmjF.36.3540:mRNA-p1	Domain of unknown function (DUF3846)/TPR repeat	24.3807	24.6726	23.9582	24.1402	24.7458	24.5885	0	113.85	116	3	7	5	6	6	3	371350000	454620000	277070000	314330000	478280000	428870000	21844000	26742000	16298000	18490000	28134000	25228000	0.605242	-0.154349	9
	LmjF.30.1890:mRNA-p1	Adenylate kinase, nuclear	22.0925	22.8432	21.9684	21.5062	22.1998	21.5547	0	7.0267	36	1	1	1	1	1	1	40249000	67722000	36930000	26807000	43357000	27724000	4472100	7524700	4103300	2978500	4817400	3080500	0.195737	0.547789	3
	LmjF.30.0050:mRNA-p1	MATH domain containing protein	24.7077	24.0229	24.4203	22.6804	23.0521	23.7882	0	42.666	122	7	7	6	3	3	4	794590000	494330000	651080000	194930000	252220000	420100000	27400000	17046000	22451000	6721900	8697300	14486000	0.0337306	1.21005	7
	LmjF.34.0190:mRNA-p1	Domain of unknown function (DUF1935)	23.9608	25.3748	24.8291	23.8762	23.8314	23.9531	0	304.44	166	8	9	9	8	9	8	310240000	826660000	566340000	292560000	283620000	308570000	16328000	43508000	29807000	15398000	14927000	16240000	0.113506	0.834686	10
	LmjF.26.1970:mRNA-p1	electon transport protein SCO1/SCO2	21.2592	21.9999	21.3194	20.6817	21.3551	21.2103	0	87.761	36	3	3	3	3	3	3	55218000	92270000	57570000	37002000	59014000	53375000	2509900	4194100	2616800	1681900	2682400	2426200	0.229823	0.443827	5
	LmjF.15.1010:mRNA-p1	glutamate dehydrogenase	27.4478	28.1081	27.716	27.1631	27.5598	27.828	0	323.31	1034	37	35	39	32	38	36	9702600000	15334000000	11685000000	7964800000	10486000000	12628000000	183070000	289320000	220470000	150280000	197850000	238270000	0.427061	0.240329	44
	LmjF.31.3160:mRNA-p1	serine/threonine-protein kinase NRKB	23.0708	24.7537	23.4037	23.4112	22.612	23.6673	0	98.265	170	3	7	5	5	4	5	185020000	594070000	233030000	234260000	134620000	279770000	8810700	28289000	11097000	11155000	6410600	13322000	0.444431	0.512569	9
	LmjF.36.0890:mRNA-p1	eukaryotic translation initiation factor 6 (eIF-6)	26.3729	27.561	27.5312	26.2874	26.4822	26.8913	0	323.31	321	9	10	9	9	8	10	955910000	2178200000	2133500000	900910000	1031200000	1369200000	86901000	198010000	193960000	81901000	93744000	124480000	0.234281	0.60137	12
	LmjF.35.5320:mRNA-p1	SAC3/GANP/Nin1/mts3/eIF-3 p25 family	19.5991	20.4996	20.1418	19.4087	19.5454	19.8806	0	3.7546	24	2	2	2	2	2	2	27003000	50404000	39335000	23663000	26015000	32821000	794190	1482500	1156900	695980	765160	965310	0.189681	0.468613	3
	LmjF.09.0670:mRNA-p1	prefoldin subunit 2	27.878	28.4631	28.1572	27.454	26.978	27.267	0	323.31	352	8	10	10	8	7	9	1726700000	2590300000	2095400000	1287100000	925360000	1130500000	246670000	370040000	299340000	183860000	132190000	161500000	0.0129338	0.933098	11
	LmjF.36.3290:mRNA-p1	hypothetical protein, conserved	22.7379	23.1978	23.4984	22.5602	22.144	21.6697	0	13.488	37	2	3	2	3	2	2	90937000	125080000	154050000	80395000	60248000	43369000	6995200	9621200	11850000	6184200	4634500	3336100	0.039657	1.02008	4
	LmjF.14.0850:mRNA-p1	small myristoylated protein-3	28.3193	29.1055	28.7869	27.8605	27.8979	27.7085	0	323.31	385	7	10	9	8	8	7	2679400000	4620700000	3705100000	1949500000	2000800000	1754600000	334929984	577590016	463140000	243690000	250100000	219330000	0.017776	0.914899	13
	LmjF.32.2180:mRNA-p1	eukaryotic translation initiation factor 3 subunit k	26.502	27.5788	27.4897	26.2944	26.6301	26.8912	0	323.31	390	6	12	12	10	8	10	1425600000	3007100000	2827000000	1234500000	1557800000	1867000000	95038000	200470000	188460000	82300000	103860000	124470000	0.204126	0.58494	15
	LmjF.18.0010:mRNA-p1	kinetoplast polyadenylation/uridylation factor 1	19.9116	22.1469	21.3862	20.5045	19.8001	20.7438	0	45.762	53	3	5	5	4	2	4	57204000	269340000	158970000	86276000	52947000	101840000	986280	4643800	2740900	1487500	912880	1755900	0.326273	0.798809	8
	LmjF.04.0460:mRNA-p1	adenylosuccinate lyase	20.6632	21.9733	20.8583	22.2318	21.4378	21.3028	0	7.7303	44	1	3	1	4	3	2	46494000	115290000	53229000	137910000	79541000	72432000	1660500	4117500	1901000	4925400	2840700	2586900	0.380825	-0.492522	5
	LmjF.07.0720:mRNA-p1	hypothetical protein, conserved	21.6565	22.4964	22.3459	20.1397	21.423	21.3863	0	27.536	77	6	6	7	2	4	3	171890000	307690000	277200000	60073000	146210000	142540000	3305600	5917000	5330800	1155200	2811700	2741100	0.0750288	1.18326	11
	LmjF.36.3840:mRNA-p1	glycyl tRNA synthetase	25.563	26.4916	26.0826	25.1342	25.4264	25.6813	0	323.31	443	14	16	18	17	16	15	1685400000	3208200000	2416200000	1252100000	1533200000	1829400000	49572000	94358000	71064000	36826000	45094000	53807000	0.112642	0.631779	21
	LmjF.07.0850:mRNA-p1	ubiquitin-conjugating enzyme E2	23.2392	23.678	23.2505	22.4575	22.1727	22.5318	0	16.201	51	3	2	2	2	1	2	99017000	134210000	99794000	57596000	47275000	60639000	9901700	13421000	9979400	5759600	4727500	6063900	0.00522722	1.00192	4
	LmjF.13.0710:mRNA-p1	Putative GTPase activating protein for Arf	23.2114	22.9762	22.15	20.4944	22.4536	21.935	0	63.185	112	4	3	2	2	4	3	252520000	214530000	121010000	38408000	149340000	104250000	9712300	8251300	4654000	1477200	5743900	4009500	0.160125	1.15153	12
	LmjF.36.6370:mRNA-p1	GTPase activating protein	22.3208	23.597	23.0311	21.8173	21.3782	21.6247	0	292.07	64	2	3	4	2	1	3	115250000	279140000	188560000	81301000	59965000	71136000	5238700	12688000	8571100	3695500	2725700	3233500	0.0243476	1.3762	5
	LmjF.27.2390:mRNA-p1	TPR-repeat protein	24.4726	24.6716	24.215	23.4447	23.5967	23.9332	0	162.58	130	7	5	5	5	5	5	651850000	748270000	545250000	319680000	355210000	448500000	23280000	26724000	19473000	11417000	12686000	16018000	0.0153324	0.794862	8
	LmjF.29.2160:mRNA-p1	rab-GDP dissociation inhibitor	25.7349	26.8467	26.4782	24.7896	25.5935	25.6618	0	323.31	412	12	13	12	11	12	10	1451900000	3138000000	2430500000	754040000	1316400000	1380200000	55842000	120690000	93481000	29001000	50630000	53084000	0.0798746	1.00496	18
	LmjF.11.1000:mRNA-p1	pyruvate phosphate dikinase	23.3746	23.7716	23.1154	25.4567	25.9791	26.4295	0	323.31	492	16	17	13	32	30	33	576400000	758990000	481620000	2440600000	3505700000	4790100000	10876000	14321000	9087100	46049000	66144000	90379000	0.00172518	-2.53453	36
	LmjF.04.1080:mRNA-p1	Transcriptional repressor TCF25	22.3157	22.4694	22.0685	20.849	22.1	21.865	0	28.354	34	3	4	4	3	5	3	187930000	209050000	158340000	67992000	161840000	137500000	5220400	5807000	4398400	1888700	4495500	3819500	0.165434	0.679892	5
	LmjF.27.0250:mRNA-p1	flap endonuclease-1 (FEN-1)	22.8307	23.8211	23.642	22.1837	22.1964	22.5926	0	68.253	46	3	4	4	4	3	4	164110000	326070000	287990000	104800000	105730000	139140000	7459700	14821000	13090000	4763800	4805900	6324700	0.0292461	1.10706	5
	LmjF.28.0940:mRNA-p1	oxidoreductase-like protein	21.3493	21.8845	21.0174	20.4192	21.0354	20.6252	0	10.666	45	3	4	2	4	4	3	120230000	174220000	95516000	63095000	96718000	72777000	2671700	3871600	2122600	1402100	2149300	1617300	0.0803634	0.723826	4
	LmjF.17.0780:mRNA-p1;LmjF.17.0620:mRNA-p1	Acyl CoA binding protein	24.8183	24.8723	24.8432	25.0227	24.6106	24.4791	0	48.249	77	2	1	2	2	2	2	207080000	214980000	210690000	238610000	179330000	163700000	29583000	30711000	30099000	34087000	25618000	23386000	0.441407	0.140405	2
	LmjF.35.4670:mRNA-p1	katanin	19.6212	20.8535	20.1479	20.2066	20.9881	20.2172	0	59.106	29	1	2	1	2	2	1	23386000	54943000	33693000	35091000	60317000	35349000	806420	1894600	1161800	1210000	2079900	1218900	0.582841	-0.263081	6
	LmjF.29.1770:mRNA-p1;LmjF.29.1760:mRNA-p1;LmjF.29.1750:mRNA-p1	paraflagellar rod protein 1D	22.0993	22.848	22.2897	24.6532	24.6919	25.3119	0	306.67	99	3	4	3	10	8	8	121310000	203840000	138430000	712380000	731780000	1124600000	4493100	7549600	5127100	26384000	27103000	41653000	0.00133523	-2.47336	12
	LmjF.30.2610:mRNA-p1	RNA-binding protein	25.9595	25.522	24.8772	24.0092	24.7147	24.3882	0	68.15	127	5	5	6	4	4	4	652510000	481820000	308160000	168850000	275340000	219570000	65251000	48182000	30816000	16885000	27534000	21957000	0.0446297	1.08218	6
	LmjF.31.3100:mRNA-p1	DnaJ domain containing protein	23.7116	23.2594	24.3783	23.2763	23.3281	22.889	0	5.2765	68	3	2	2	2	2	1	123640000	90368000	196260000	91433000	94782000	69908000	13737000	10041000	21807000	10159000	10531000	7767500	0.154814	0.618613	3
	LmjF.24.2320:mRNA-p1	mitogen-activated protein kinase kinase 4	22.9142	21.2883	22.4638	22.0459	22.4356	23.05	0	6.0604	45	2	2	2	2	2	3	165990000	53784000	121480000	90926000	119130000	182370000	7904300	2561100	5784800	4329800	5672600	8684200	0.637238	-0.288346	5
	LmjF.22.0770:mRNA-p1	NADH-cytochrome b5 reductase	25.6652	27.2042	26.581	25.724	25.994	26.0737	0	162.18	331	8	11	8	8	9	9	957800000	2783400000	1807100000	997630000	1203000000	1271300000	53211000	154630000	100390000	55424000	66832000	70627000	0.295028	0.552915	16
	LmjF.25.2410:mRNA-p1	hypothetical protein, conserved	24.2505	24.6644	24.4593	23.7043	23.7954	24.3923	0	285.33	207	11	11	12	12	14	13	1017900000	1356100000	1176400000	697050000	742510000	1123000000	19959000	26591000	23066000	13668000	14559000	22020000	0.115687	0.494073	14
	LmjF.29.1110:mRNA-p1	hypothetical protein, conserved	20.4901	22.1467	20.6705	20.7595	20.9266	20.7149	0	163.54	39	2	3	1	2	2	2	45657000	143940000	51734000	55029000	61787000	53354000	1472800	4643100	1668900	1775100	1993100	1721100	0.598268	0.3021	6
	LmjF.36.5420:mRNA-p1	branch point binding protein	23.4556	24.2469	22.9815	22.1816	22.9506	22.7606	0	318	71	5	6	3	4	4	3	207080000	358370000	149080000	85625000	145910000	127910000	11504000	19909000	8282000	4756900	8106000	7105900	0.0995041	0.930454	10
	LmjF.11.0590:mRNA-p1	3-methylcrotonoyl-CoA carboxylase beta subunit	27.9548	28.4553	28.0999	25.6264	25.931	25.7056	0	323.31	1143	29	27	28	25	21	23	10146000000	14354000000	11220000000	2020100000	2495000000	2134100000	260160000	368040000	287680000	51797000	63975000	54721000	0.000157616	2.41568	33
	LmjF.25.2340:mRNA-p1	AGC essential kinase 1	26.2189	26.7647	26.4529	26.0402	26.1963	26.4964	0	117.28	298	9	12	11	11	11	10	1640200000	2394400000	1929100000	1449100000	1614700000	1988000000	78105000	114020000	91860000	69007000	76890000	94668000	0.320774	0.23455	12
	LmjF.36.5390:mRNA-p1	phosphoribosylpyrophosphate synthetase	26.2367	26.7549	26.5841	25.2961	26.0528	26.1985	0	323.31	268	12	11	12	9	10	12	1027900000	1472200000	1307800000	535600000	904950000	1001100000	79073000	113250000	100600000	41200000	69611000	77006000	0.101063	0.676084	13
	LmjF.16.0930:mRNA-p1	Snf7	23.8548	22.8716	23.4123	23.4461	22.8429	23.1929	0	81.968	73	4	1	2	2	2	2	166880000	84415000	122800000	125710000	82753000	105470000	15171000	7674100	11164000	11428000	7523000	9588500	0.54763	0.218971	7
	LmjF.36.2130:mRNA-p1	ATP-dependent RNA helicase DBP2A	23.604	24.5156	24.1504	23.211	23.887	23.9172	0	218.37	165	9	12	11	10	10	10	459000000	863450000	670340000	349560000	558460000	570280000	12750000	23985000	18621000	9710000	15513000	15841000	0.299417	0.418292	16
	LmjF.09.0520:mRNA-p1	Flagellum attachment zone protein 3	22.6119	23.2421	22.6444	22.5422	22.4549	23.1655	0	51.581	75	6	6	5	6	6	7	256400000	396850000	262240000	244310000	229960000	376330000	6410100	9921200	6555900	6107900	5749100	9408300	0.730913	0.111902	10
	LmjF.35.3230:mRNA-p1	cystathione gamma lyase	28.2022	29.4281	28.8071	27.6135	28.0066	28.0485	0	323.31	582	11	12	10	9	10	10	5558900000	13002000000	8454000000	3696300000	4854100000	4997200000	308830016	722350016	469670016	205350000	269670016	277620000	0.072103	0.922922	14
	LmjF.32.1370:mRNA-p1	G5-interacting protein	23.8652	23.8253	23.7825	23.2279	22.8455	23.8211	0	185.91	212	8	8	8	9	6	9	488990000	475640000	461720000	314360000	241170000	474260000	15281000	14864000	14429000	9823800	7536600	14821000	0.13842	0.526184	19
	LmjF.02.0370:mRNA-p1	proteasome regulatory non-ATPase subunit 6	24.9082	25.9747	25.5134	24.3123	25.4177	24.9779	0	323.31	304	10	15	14	11	9	9	913110000	1912300000	1389000000	604130000	1299900000	958260000	31486000	65942000	47895000	20832000	44823000	33044000	0.275249	0.562785	19
	LmjF.31.2170.2:mRNA-p1;LmjF.31.2170.1:mRNA-p1	ARM-like helical domain-containing protein	19.6416	20.4771	19.8526	18.105	18.8971	18.8324	0	22.163	31	2	4	2	1	2	1	58071000	103630000	67220000	20017000	34663000	33142000	817900	1459600	946760	281930	488210	466790	0.0181017	1.37894	4
	LmjF.25.0730:mRNA-p1;LmjF.25.0720:mRNA-p1	eukaryotic initiation factor 5a	29.4642	30.4743	30.2712	29.2803	29.6845	29.3506	0	323.31	441	5	6	6	7	7	6	6665800000	13425000000	11662000000	5868000000	7765300000	6161000000	740649984	1491699968	1295800064	652000000	862809984	684560000	0.130554	0.631453	8
	LmjF.36.3070:mRNA-p1	fibrillarin	27.1315	27.8053	27.5637	26.4953	27.0786	27.3656	0	323.31	483	9	13	13	8	10	12	1617400000	2579900000	2182200000	1040600000	1559100000	1902200000	147030000	234540000	198380000	94597000	141730000	172930000	0.182587	0.520337	15
	LmjF.29.1270:mRNA-p1	Heat shock protein 100 kDa	21.3756	22.2329	21.2778	23.5256	23.4745	23.4428	0	220.01	171	5	8	5	16	15	15	138750000	251390000	129660000	615880000	594420000	581520000	2720700	4929300	2542400	12076000	11655000	11402000	0.00368659	-1.8522	22
	LmjF.20.0560:mRNA-p1	cytidine triphosphate synthase	25.2202	26.2118	25.761	25.0986	25.5312	25.7753	0	165.74	335	15	19	17	16	16	18	1016300000	2020800000	1478500000	934120000	1260700000	1493200000	39087000	77722000	56865000	35928000	48489000	57430000	0.492743	0.262661	21
	LmjF.04.0950:mRNA-p1;LmjF.04.0750:mRNA-p1	60S ribosomal protein L10	29.3486	29.6995	29.8202	28.838	28.7779	29.1471	0	323.31	1233	26	24	26	24	23	23	6836300000	8718400000	9479300000	4798400000	4602600000	5945200000	683630016	871840000	947929984	479840000	460260000	594520000	0.018179	0.701777	26
	LmjF.14.1320:mRNA-p1	serine hydroxymethyltranferase (SHMT-S)	23.8966	25.2388	24.703	22.6943	22.309	23.089	0	78.746	216	4	7	8	4	4	5	437270000	1108700000	764740000	190040000	145490000	249820000	15617000	39595000	27312000	6787000	5196200	8922200	0.0131301	1.91538	9
	LmjF.29.1300:mRNA-p1	hypothetical protein, conserved	24.1966	23.1694	23.4821	23.2472	22.9456	23.5129	0	33.206	60	4	3	2	5	2	3	326860000	160380000	199180000	169260000	137330000	203490000	19227000	9433900	11717000	9956700	8078300	11970000	0.332075	0.380792	5
	LmjF.30.0350:mRNA-p1	kinesin	24.2455	24.6122	24.2304	23.9819	24.2245	24.3884	0	110.36	144	7	7	6	6	8	7	576810000	743730000	570780000	480470000	568450000	636880000	19890000	25646000	19682000	16568000	19602000	21961000	0.392796	0.164437	9
	LmjF.28.0890:mRNA-p1	ribonucleoside-diphosphate reductase large chain	24.734	25.7218	25.2916	24.3052	24.9588	25.2102	0	318.27	412	20	21	20	17	21	22	1255700000	2490200000	1848200000	932840000	1467400000	1746800000	27904000	55339000	41070000	20730000	32609000	38818000	0.34106	0.42438	27
	LmjF.35.0900:mRNA-p1	hypothetical protein, conserved	26.413	26.6679	26.5017	25.8215	25.4231	26.046	0	233.38	247	11	10	10	9	6	10	982880000	1172800000	1045200000	652300000	494880000	762110000	89353000	106620000	95018000	59300000	44989000	69283000	0.0178303	0.764006	12
	LmjF.36.5180:mRNA-p1	aldehyde dehydrogenase	23.9312	24.4497	24.1686	23.1883	23.4605	23.3239	0	58.321	102	4	7	7	5	4	5	431900000	618690000	509130000	258060000	311660000	283500000	15996000	22914000	18857000	9557800	11543000	10500000	0.00710069	0.85896	9
	LmjF.36.4650:mRNA-p1	60S acidic ribosomal protein	24.7141	26.2394	25.8208	24.852	25.705	24.7881	0	184.46	228	6	9	8	6	8	6	357790000	1029900000	770490000	393660000	711080000	376620000	27522000	79222000	59269000	30282000	54699000	28971000	0.429512	0.476393	9
	LmjF.32.0390:mRNA-p1	19S proteasome non-atpase subunit 8	26.4333	26.319	26.1924	24.836	25.4165	25.7895	0	323.31	286	9	7	8	8	7	7	1449900000	1339500000	1226900000	479170000	716550000	927960000	90621000	83718000	76684000	29948000	44785000	57998000	0.0277084	0.967611	11
	LmjF.26.0180:mRNA-p1;LmjF.26.0170:mRNA-p1	60S ribosomal protein L7	29.4595	29.8826	29.8614	28.1439	28.8482	28.9552	0	323.31	673	14	16	15	15	11	14	8120500000	10888000000	10729000000	3262600000	5315800000	5725000000	738230016	989830016	975400000	296600000	483249984	520460000	0.0199182	1.08539	18
	LmjF.11.0180:mRNA-p1	cytoplasmic translation machinery associated protein	25.2202	24.9346	25.1366	24.4417	24.7547	24.8609	0	39.921	86	3	3	3	3	3	3	312710000	256540000	295100000	182290000	226460000	243760000	39088000	32068000	36887000	22787000	28307000	30471000	0.0534522	0.411389	3
	LmjF.35.3340:mRNA-p1	6-phosphogluconate dehydrogenase, decarboxylating	27.8958	28.2456	28.2577	27.5247	27.2162	27.9375	0	323.31	771	14	16	15	11	13	12	5744100000	7319700000	7381600000	4441200000	3586100000	5912400000	249740000	318249984	320940000	193090000	155920000	257060000	0.0754113	0.573568	18
	LmjF.36.0570:mRNA-p1	Elongation factor G1, mitochondrial	23.0582	24.2959	23.7269	21.9824	22.7887	22.8118	0	323.31	100	8	13	12	6	10	9	340630000	803290000	541490000	161600000	282590000	287150000	8734200	20597000	13884000	4143500	7245800	7362800	0.0605228	1.16605	13
	LmjF.33.0920:mRNA-p1;LmjF.15.0950:mRNA-p1	40S ribosomal protein S3	27.9312	28.5878	28.6196	27.3966	27.6231	27.6726	0	323.31	524	13	18	18	18	14	14	3583200000	5648400000	5774100000	2473600000	2894100000	2995100000	255940000	403460000	412430016	176680000	206720000	213930000	0.0272958	0.815475	19
	LmjF.32.0050:mRNA-p1	protein transport protein SEC13	24.5452	25.5439	25.3822	24.6494	25.1031	25.0597	0	184.79	225	6	7	8	9	8	8	416190000	831660000	743450000	447350000	612680000	594530000	24482000	48921000	43732000	26315000	36040000	34972000	0.555079	0.219727	10
	LmjF.35.4360:mRNA-p1	DNA polymerase epsilon catalytic subunit	21.9966	22.7148	22.4864	21.4001	21.936	21.8677	0.0039825	1.8133	17	3	2	1	1	1	2	489590000	805410000	687480000	323780000	469450000	447730000	4184500	6883800	5875900	2767300	4012400	3826700	0.0699937	0.664675	4
	LmjF.28.2400:mRNA-p1	tRNA methyltransferase complex GCD14 subunit	22.4569	23.3058	23.6412	22.0079	22.2222	22.2074	0	3.4852	36	2	3	3	2	2	2	92114000	165900000	209330000	67479000	78286000	77482000	5757100	10369000	13083000	4217400	4892800	4842600	0.0511998	0.988791	3
	LmjF.17.0980:mRNA-p1	Mak10 subunit, NatC N(alpha)-terminal acetyltransferase	24.5741	25.5644	24.8658	24.6039	24.8625	25.7515	0	111.93	186	11	16	16	10	13	15	1124000000	2232900000	1375800000	1147500000	1372700000	2542100000	24978000	49620000	30573000	25499000	30505000	56490000	0.883229	-0.0712147	18
	LmjF.18.0300:mRNA-p1	hypothetical protein, conserved	23.8606	23.2726	23.5059	21.4977	20.361	22.6788	0	288.93	87	3	2	3	2	1	2	258940000	172260000	202510000	50336000	22894000	114140000	15232000	10133000	11912000	2961000	1346700	6714300	0.0421803	2.03387	5
	LmjF.19.0400:mRNA-p1	Vesicle-trafficking protein SEC22	23.7973	23.4534	23.4215	23.6013	23.7739	23.9404	0	99.067	69	3	3	3	2	3	3	174930000	137830000	134820000	152710000	172130000	193180000	14578000	11486000	11235000	12726000	14344000	16098000	0.238899	-0.21448	6
	LmjF.29.0940:mRNA-p1	5-histidylcysteine sulfoxide synthase	24.0576	25.4872	24.5051	24.0468	24.3707	24.2445	0	67.471	156	10	13	10	10	13	11	750810000	2022400000	1023800000	745200000	932770000	854620000	17461000	47033000	23810000	17330000	21692000	19875000	0.34507	0.462662	18
	LmjF.29.1240:mRNA-p1	Hsp70 protein/TPR repeat	25.384	25.8936	25.6988	24.7192	24.9348	24.9731	0	313.82	237	14	13	14	11	11	11	1664000000	2368800000	2069600000	1049600000	1218700000	1251500000	43788000	62337000	54462000	27620000	32072000	32935000	0.00961545	0.783075	18
	LmjF.15.1140:mRNA-p1;LmjF.15.1100:mRNA-p1;LmjF.15.1060:mRNA-p1;LmjF.15.1160:mRNA-p1;LmjF.15.1120:mRNA-p1;LmjF.15.1080:mRNA-p1;LmjF.15.1040:mRNA-p1	tryparedoxin peroxidase	30.3834	30.9379	30.8309	30.0885	30.2268	30.1976	0	323.31	534	5	4	5	4	5	5	16807000000	24684000000	22919000000	13700000000	15078000000	14777000000	1400600064	2056999936	1909900032	1141699968	1256499968	1231399936	0.0354245	0.546397	5
	LmjF.33.1620:mRNA-p1	hypothetical protein, conserved	21.0523	22.0554	21.7872	20.2424	21.5907	21.4179	0	86.75	93	3	5	5	3	5	4	110900000	222290000	184570000	63259000	161070000	142890000	2174500	4358600	3619000	1240400	3158300	2801800	0.350609	0.547943	10
	LmjF.31.0560:mRNA-p1	mevalonate kinase	25.7724	25.9557	25.8537	25.0563	25.4327	25.4898	0	128.79	123	3	4	4	3	4	4	974330000	1106400000	1030900000	593140000	769940000	801020000	57313000	65081000	60639000	34890000	45291000	47119000	0.0215678	0.534333	4
	LmjF.18.0610:mRNA-p1	ATP-dependent zinc metallopeptidase	23.5433	23.1917	23.8305	22.7226	23.1944	23.0716	0	40.97	74	5	6	5	5	4	4	354510000	277830000	432630000	200710000	278360000	255650000	12225000	9580500	14918000	6921100	9598600	8815600	0.0866907	0.525654	6
	LmjF.35.1420:mRNA-p1	peroxisome targeting signal 1 receptor	23.9754	24.2909	23.9624	23.4892	22.7293	24.1607	0	323.31	148	6	6	6	4	3	5	296880000	369460000	294220000	211950000	125160000	337570000	16494000	20526000	16345000	11775000	6953400	18754000	0.22246	0.616508	10
	LmjF.35.1830:mRNA-p1	hypothetical protein, conserved	24.082	25.2176	24.6268	24.0099	24.3596	24.4229	0	40.286	173	9	12	10	10	11	11	710370000	1560700000	1036200000	675700000	861070000	899700000	17759000	39018000	25906000	16893000	21527000	22492000	0.343543	0.377997	13
	LmjF.13.0780:mRNA-p1	CMGC/MAPK protein kinase	21.3589	21.9809	21.837	21.0465	21.6946	22.5657	0	26.361	85	2	4	4	4	3	5	69924000	107610000	97401000	56312000	88244000	161410000	2689400	4139000	3746200	2165800	3394000	6207900	0.93221	-0.0433331	5
	LmjF.28.1360:mRNA-p1	haloacid dehalogenase-like hydrolase-like protein	22.636	23.0845	22.9188	21.9829	22.3339	22.3153	0	17.255	51	2	3	2	2	2	2	123840000	169000000	150660000	78751000	100450000	99160000	6518100	8894800	7929600	4144800	5286700	5219000	0.0182529	0.669072	3
	LmjF.36.0550:mRNA-p1	cdc2-related kinase 3	23.4903	23.4831	23.8443	22.8528	22.7154	23.0946	0	17.738	105	4	5	6	6	5	7	188550000	187610000	240980000	121200000	110190000	143310000	11784000	11725000	15061000	7575100	6886700	8957100	0.0115781	0.718303	8
	LmjF.18.0600:mRNA-p1	Zn-finger in Ran binding protein and others/FYVE zinc finger	23.2812	23.2894	23.5218	21.3767	22.3349	22.5851	0	87.258	76	2	2	2	2	2	2	173310000	174290000	204760000	46287000	89931000	106960000	10194000	10252000	12044000	2722800	5290100	6291900	0.0283126	1.26528	5
	LmjF.24.0320:mRNA-p1	fumarate hydratase	24.3038	25.6826	25.0215	23.2559	24.6793	24.3285	0	323.31	168	9	11	10	11	11	8	724850000	1885000000	1192000000	350580000	940350000	737370000	20710000	53856000	34058000	10017000	26867000	21068000	0.192745	0.914696	14
	LmjF.15.0270:mRNA-p1	replication Factor A 28 kDa subunit	23.742	24.6068	24.4276	20.8573	21.8083	21.2683	0	104.67	63	3	6	5	1	4	2	182390000	332130000	293350000	24697000	47741000	32835000	14030000	25549000	22565000	1899700	3672400	2525800	0.00150566	2.94747	7
	LmjF.35.0110:mRNA-p1	coatomer subunit zeta	24.2392	24.9966	24.8763	24.2831	23.9163	24.1497	0	14.461	35	2	2	2	2	1	1	118820000	200850000	184790000	122490000	94995000	111670000	19803000	33475000	30798000	20414000	15832000	18612000	0.0852221	0.587667	2
	LmjF.29.0510:mRNA-p1	ADF/Cofilin	26.049	27.3076	27.6038	27.0414	26.7364	26.4044	0	7.8708	113	3	3	3	3	2	3	624820000	1495100000	1835800000	1243100000	1006200000	799370000	69425000	166120000	203970000	138120000	111800000	88819000	0.638311	0.259442	4
	LmjF.36.5910:mRNA-p1	2,3-diketo-5-methylthio-1-phosphopentane phosphatase	22.4894	24.0552	23.7368	22.9467	23.2471	21.7189	0	26.107	45	2	2	1	1	2	2	111880000	331210000	265600000	153610000	189160000	65581000	5888200	17432000	13979000	8084600	9955800	3451700	0.302959	0.789553	3
	LmjF.32.1500:mRNA-p1	Metalloprotease M41 FtsH	23.4313	25.0429	24.7365	22.8837	23.7843	23.6491	0	134.14	171	8	12	10	8	11	10	350690000	1071600000	866510000	239900000	447840000	407790000	11312000	34567000	27952000	7738700	14447000	13155000	0.164775	0.964553	16
	LmjF.11.0480:mRNA-p1	mRNA cap guanine-N7 methyltransferase	22.1858	23.8612	23.123	21.5993	22.3456	22.2949	0	101.4	97	7	13	11	5	8	7	219460000	700930000	420230000	146150000	245170000	236700000	4770800	15238000	9135500	3177100	5329800	5145700	0.145481	0.97672	14
	LmjF.33.1460:mRNA-p1	RNA recognition motif. (a.k.a. RRM, RBD, or RNP domain)	22.7088	23.1983	22.0099	22.3009	22.0978	21.9979	0	14.783	48	3	3	2	2	2	2	82263000	115490000	50677000	62003000	53861000	50257000	6855200	9624500	4223100	5166900	4488400	4188100	0.22784	0.506805	5
	LmjF.25.1090:mRNA-p1	magnesium transporter protein 2	23.378	24.529	24.3047	23.5747	23.875	24.2035	0	17.996	81	4	6	5	5	5	4	163510000	363120000	310820000	187410000	230780000	289780000	10901000	24208000	20722000	12494000	15385000	19319000	0.66311	0.186109	7
	LmjF.36.3460:mRNA-p1	NIPSNAP	23.1822	23.0642	23.9431	21.9978	23.5797	21.6865	0	5.3279	36	1	2	2	2	2	1	104700000	96476000	177420000	46066000	137910000	37126000	9517800	8770500	16129000	4187800	12537000	3375100	0.206561	0.97521	3
	LmjF.18.1240:mRNA-p1	pre-RNA processing PIH1/Nop17	22.4546	22.3424	21.902	21.5709	21.5005	20.2867	0	27.618	74	6	6	5	5	5	3	229910000	212720000	156760000	124600000	118680000	51166000	5747700	5317900	3918900	3115100	2966900	1279100	0.0684502	1.11364	8
	LmjF.01.0320:mRNA-p1	poly(A) export protein	22.6583	23.0399	23.1323	23.4955	23.1347	23.5408	0	37.994	36	2	3	3	3	3	3	99291000	129360000	137910000	177380000	138150000	183060000	6619400	8623900	9194000	11826000	9209800	12204000	0.0823938	-0.44687	3
	LmjF.26.1480:mRNA-p1	hypothetical protein, conserved	18.3453	19.2673	18.8132	14	14	14	0	35.357	20	1	1	1	0	0	0	13988000	26502000	19345000	0	0	0	333040	630990	460600	0	0	0	5.51753e-05	4.80858	9
	LmjF.02.0550:mRNA-p1	hypothetical protein, unknown function	26.0648	26.7083	26.6505	24.9846	25.6443	25.5637	0	220.15	109	2	2	2	2	2	2	561550000	877170000	842760000	265590000	419560000	396770000	70193000	109650000	105340000	33199000	52445000	49596000	0.0211091	1.07699	2
	LmjF.34.0110:mRNA-p1	adenylate kinase	26.4566	28.0508	27.8318	26.6636	26.9849	26.4598	0	150.73	539	12	14	14	13	11	11	1197300000	3614700000	3105700000	1381900000	1726600000	1199900000	92097000	278060000	238900000	106300000	132820000	92301000	0.227228	0.743666	15
	LmjF.09.0600:mRNA-p1	cyclin 1	23.5128	24.8298	24.6717	22.9751	23.5841	23.8209	0	323.31	119	3	5	5	4	6	3	179530000	447310000	400870000	123680000	188630000	222280000	11969000	29821000	26725000	8245200	12575000	14819000	0.144863	0.878063	6
	LmjF.32.0080:mRNA-p1	N-myristoyl transferase	24.8284	25.8028	25.2842	24.6605	24.3953	25.0519	0	144.08	193	10	13	11	13	9	11	625620000	1229200000	858050000	556900000	463370000	730450000	29792000	58535000	40860000	26519000	22065000	34783000	0.151031	0.602582	15
	LmjF.12.0630:mRNA-p1	alanine aminotransferase	22.3848	23.5533	23.1648	21.8906	21.6394	21.9505	0	240.55	48	3	3	4	3	1	2	120480000	270830000	206880000	85536000	71867000	89159000	5476500	12310000	9403500	3888000	3266700	4052700	0.0276135	1.20749	4
	LmjF.35.0030:mRNA-p1;LmjF.35.0020:mRNA-p1	pyruvate kinase	27.6522	28.4004	28.0869	26.4141	27.044	27.2055	0	323.31	625	19	22	22	15	18	17	5906000000	9920800000	7982900000	2503900000	3874300000	4333300000	210930000	354310016	285100000	89423000	138370000	154760000	0.0233768	1.15865	23
	LmjF.32.2020:mRNA-p1	cop-coated vesicle membrane protein p24 precursor	24.6646	24.9592	24.8956	23.6223	24.4001	24.6748	0	6.4791	51	2	2	2	1	2	2	319130000	391410000	374550000	154950000	265670000	321400000	26594000	32618000	31213000	12913000	22139000	26783000	0.137381	0.607395	2
	LmjF.35.3250:mRNA-p1	replication factor C, subunit 3	20.788	21.4219	21.3102	20.1668	20.9043	20.8402	0	9.22	28	1	1	2	1	1	2	36210000	56192000	52007000	23542000	39252000	37544000	1810500	2809600	2600300	1177100	1962600	1877200	0.154855	0.536282	4
	LmjF.32.0960:mRNA-p1	ubiquitin-conjugating enzyme protein	25.0449	26.0801	25.3612	24.7101	24.4933	24.9961	0	63.31	214	8	8	8	9	4	9	449980000	922230000	560330000	356820000	307010000	435030000	34614000	70941000	43102000	27447000	23616000	33464000	0.0878842	0.762236	12
	LmjF.32.0630.2:mRNA-p1;LmjF.32.0630.1:mRNA-p1	AmmeMemoRadiSam system protein A/uncharacterized protein, PH0010 family	23.6137	24.6472	23.5557	23.2058	23.7034	23.5279	0	89.977	136	2	3	3	3	4	3	128360000	262750000	123300000	96749000	136590000	120950000	12836000	26275000	12330000	9674900	13659000	12095000	0.296505	0.459826	7
	LmjF.29.1820:mRNA-p1	Tob55	20.3509	22.323	21.8441	20.6195	20.8524	20.2754	0	7.6164	40	1	3	3	2	2	1	30757000	120670000	86589000	37054000	43543000	29189000	1337300	5246700	3764700	1611000	1893200	1269100	0.208811	0.923559	3
	LmjF.20.1350:mRNA-p1	coatomer beta subunit	23.1435	24.7394	24.0074	22.4023	23.5265	22.7161	0	116.31	177	10	14	9	10	10	7	416960000	1260500000	758850000	249450000	543740000	310060000	9265900	28010000	16863000	5543400	12083000	6890200	0.130555	1.08179	15
	LmjF.29.2510:mRNA-p1	ATP-dependent 6-phosphofructokinase, glycosomal	25.739	26.6096	26.2344	25.7973	25.8745	26.1543	0	190.26	355	10	13	12	11	11	10	1456100000	2662400000	2052700000	1516100000	1599500000	1941700000	56005000	102400000	78950000	58311000	61520000	74682000	0.409867	0.252352	16
	LmjF.36.6980:mRNA-p1	eukaryotic translation initiation factor 3 subunit c	26.2114	27.4221	27.0435	26.1227	26.7247	26.6395	0	323.31	612	24	24	24	24	29	25	3030300000	7013800000	5395000000	2849600000	4325000000	4077200000	77699000	179840000	138330000	73067000	110900000	104540000	0.381732	0.39673	30
	LmjF.15.0610:mRNA-p1	CRAL/TRIO domain containing protein	21.3441	22.9106	22.1762	21.6705	22.1505	20.674	0	16.64	84	2	6	5	5	6	2	79863000	236540000	142180000	100140000	139670000	50191000	2662100	7884800	4739200	3337900	4655500	1673000	0.361926	0.645323	7
	LmjF.29.0060:mRNA-p1	tryptophanyl-tRNA synthetase	24.6581	25.1024	25.0215	24.315	23.9163	24.711	0	323.31	217	8	12	8	11	8	9	635400000	864530000	817400000	500900000	379960000	659110000	26475000	36022000	34058000	20871000	15832000	27463000	0.083233	0.613223	16
	LmjF.34.2900:mRNA-p1;LmjF.34.2890:mRNA-p1;LmjF.34.2880:mRNA-p1;LmjF.34.2870:mRNA-p1;LmjF.32.3130:mRNA-p1	ribosomal protein L3	29.3621	29.8723	29.5172	28.3715	28.8258	29.1521	0	323.31	1074	31	27	30	27	27	26	15871000000	22603000000	17672000000	7987400000	10943000000	13721000000	690030016	982750016	768329984	347280000	475800000	596550016	0.0422657	0.800704	33
	LmjF.36.1630:mRNA-p1	clathrin heavy chain	24.2365	25.2779	24.9169	23.8532	23.9901	23.7712	0	323.31	457	24	34	33	30	25	22	1877700000	3864700000	3009300000	1439700000	1582900000	1360100000	19766000	40681000	31676000	15154000	16662000	14317000	0.0395319	0.938925	38
	LmjF.23.0020:mRNA-p1	hypothetical protein, conserved	22.1777	21.9846	21.8567	21.9266	22.0544	21.2896	0	67.272	57	3	2	2	3	2	2	104370000	91293000	83552000	87698000	95823000	56392000	4744000	4149700	3797800	3986300	4355600	2563300	0.382127	0.249451	3
	LmjF.07.0600:mRNA-p1	electron transfer flavoprotein-ubiquinone oxidoreductase	23.6195	24.9437	24.2763	23.887	24.2105	23.6938	0	111.5	155	5	7	5	6	5	4	386640000	968130000	609580000	465400000	582380000	407080000	12888000	32271000	20319000	15513000	19413000	13569000	0.443031	0.349427	9
	LmjF.23.0080:mRNA-p1	hypothetical protein, conserved	21.6796	21.5289	21.6184	21.9291	22.0012	21.2775	0	8.663	43	3	2	2	3	2	2	87337000	78670000	83709000	103820000	109140000	66089000	3359100	3025800	3219600	3993200	4197800	2541900	0.616737	-0.126937	8
	LmjF.32.3210:mRNA-p1	Miro-like protein	23.6898	25.0555	25.5377	24.0487	24.1724	23.7019	0	270.42	244	5	7	9	8	8	6	189440000	488200000	681930000	242940000	264700000	191040000	13531000	34871000	48709000	17353000	18907000	13645000	0.240381	0.786669	11
	LmjF.33.0240:mRNA-p1	thiol-dependent reductase 1	25.807	26.1569	25.6654	25.224	25.4033	25.0524	0	52.058	204	4	5	5	5	5	4	880600000	1122300000	798270000	587870000	665640000	521940000	58707000	74820000	53218000	39191000	44376000	34796000	0.0216554	0.649883	5
	LmjF.10.0890:mRNA-p1	FKBP-type peptidyl-prolyl cis-trans isomerase	27.5033	27.9017	28.0912	27.2599	27.811	27.7083	0	13.09	29	2	2	2	2	1	2	1902500000	2507600000	2859600000	1607100000	2354700000	2192900000	190250000	250760000	285960000	160710000	235470000	219290000	0.379443	0.239058	2
	LmjF.04.0810:mRNA-p1	Pescadillo N-terminus/BRCA1 C Terminus (BRCT) domain containing protein	23.376	23.2052	23.1016	22.33	22.7103	23.0254	0	35.18	56	3	4	4	5	4	4	293930000	261120000	243020000	142350000	185290000	230510000	10886000	9670900	9000700	5272300	6862600	8537400	0.0673832	0.539035	5
	LmjF.27.1460:mRNA-p1	proteasome regulatory non-ATP-ase subunit 3	24.642	25.0503	24.9312	24.6654	24.9917	25.207	0	70.24	185	6	7	7	10	9	10	497440000	660170000	607860000	505580000	633860000	735910000	26181000	34746000	31992000	26609000	33361000	38732000	0.707233	-0.0801741	11
	LmjF.36.1600:mRNA-p1	proteasome subunit alpha type-1	24.9417	26.9713	25.7477	25.3553	26.2839	25.5384	0	323.31	358	10	13	10	9	10	8	515620000	2105100000	901490000	686780000	1307200000	779750000	32226000	131570000	56343000	42924000	81702000	48734000	0.817823	0.161044	14
	LmjF.23.0710:mRNA-p1	acetyl-CoA synthetase	27.0361	27.8706	27.3487	26.3451	26.6707	26.5497	0	323.31	545	21	19	20	19	20	19	4403800000	7852600000	5469500000	2727900000	3418700000	3143400000	137620000	245400000	170920000	85246000	106830000	98230000	0.0264958	0.89663	23
	LmjF.20.0080:mRNA-p1	hypothetical protein, conserved	23.2158	24.0453	23.4065	22.677	22.5884	23.032	0	172.06	140	10	10	9	7	6	7	272790000	484780000	311320000	187760000	176580000	240140000	9742400	17313000	11119000	6705700	6306500	8576500	0.050261	0.790134	13
	LmjF.19.0190:mRNA-p1	multiprotein-bridging factor 1	26.3532	26.5441	26.575	25.4515	26.8024	25.1565	0	127.54	128	3	3	3	4	5	4	771540000	880690000	899730000	412950000	1053300000	336580000	85727000	97854000	99970000	45883000	117040000	37398000	0.250122	0.687342	10
	LmjF.18.0990:mRNA-p1	UDP-glucose pyrophosphorylase	22.5398	24.7228	23.6742	22.9404	22.9987	23.2703	0	91.707	98	3	6	7	4	4	4	152440000	692210000	334650000	201220000	209520000	252930000	6097400	27688000	13386000	8049000	8381000	10117000	0.418145	0.575797	10
	LmjF.36.2510:mRNA-p1	Nucleoporin NUP96	23.3671	22.073	22.5491	21.0067	22.1917	22.9245	0	23.893	31	1	2	3	5	3	5	432760000	176480000	245480000	84277000	191610000	318440000	10819000	4412100	6137000	2106900	4790300	7961000	0.408572	0.622102	5
	LmjF.21.0750:mRNA-p1	hypothetical protein, conserved	21.6102	23.345	22.6578	21.3312	21.9551	21.7326	0	57.278	75	4	4	4	5	5	4	124850000	415540000	258060000	102890000	158570000	135900000	3201300	10655000	6617000	2638300	4065900	3484600	0.182248	0.864706	5
	LmjF.19.1590:mRNA-p1	ATP-dependent zinc metallopeptidase	22.3493	23.2092	23.0966	22.2629	22.5193	22.7896	0	23.643	60	4	6	5	4	4	4	181670000	329720000	304970000	171110000	204390000	246510000	5343100	9697600	8969800	5032700	6011400	7250300	0.308476	0.361101	8
	LmjF.04.0450:mRNA-p1	cysteine peptidase, Clan CA, family C2	23.382	23.0839	22.4916	22.4474	23.2996	23.0506	0	51.964	48	4	3	2	3	5	3	426360000	346740000	229990000	223050000	402680000	338830000	10932000	8890800	5897100	5719200	10325000	8688000	0.89067	0.0532983	6
	LmjF.29.2360:mRNA-p1	aspartyl aminopeptidase	24.262	24.8564	24.4397	23.7412	24.1251	24.4792	0	117.47	115	2	3	3	4	4	6	502950000	759370000	568870000	350550000	457420000	584680000	20118000	30375000	22755000	14022000	18297000	23387000	0.217587	0.404183	6
	LmjF.24.1630:mRNA-p1	Succinate dehydrogenase [ubiquinone] flavoprotein subunit, mitochondrial	26.1319	26.6839	26.453	24.8477	25.5213	25.9732	0	323.31	343	15	16	18	16	14	15	2279500000	3342000000	2847700000	935950000	1493000000	2042000000	73532000	107810000	91862000	30192000	48160000	65872000	0.055259	0.975531	21
	LmjF.24.1850:mRNA-p1	hypothetical predicted multi-pass transmembrane protein	20.818	21.9519	21.6536	20.1784	20.5294	19.7265	0.00043611	2.6137	31	1	2	2	1	1	1	33276000	73022000	59382000	21359000	27240000	15615000	1848600	4056800	3299000	1186600	1513400	867500	0.0318822	1.32975	2
	LmjF.27.2020:mRNA-p1	D-lactate dehydrogenase-like protein	24.9704	25.8461	25.3169	24.8286	24.0703	24.5992	0	140.57	160	9	10	10	9	6	7	788950000	1447700000	1003100000	715110000	422770000	609970000	32873000	60320000	41797000	29796000	17615000	25416000	0.0608417	0.878426	11
	LmjF.13.1360:mRNA-p1	hypothetical protein, conserved	24.1076	24.8386	24.5547	24.278	24.2846	24.3576	0	323.31	260	12	13	12	12	12	13	849610000	1410100000	1158300000	956060000	960500000	1010300000	18077000	30003000	24644000	20342000	20436000	21497000	0.417361	0.193597	14
	LmjF.35.1440:mRNA-p1;LmjF.35.1430:mRNA-p1;LmjF.32.3900:mRNA-p1	60S ribosomal protein L2	29.7076	30.0765	29.9919	28.4542	29.2564	29.1127	0	323.31	684	22	23	22	20	23	22	11398000000	14719000000	13880000000	4781000000	8336900000	7546600000	876760000	1132199936	1067699968	367769984	641299968	580510016	0.0221242	0.984183	24
	LmjF.05.0030:mRNA-p1	ras-like small GTPases	25.1246	27.0075	26.4458	25.3497	25.5235	24.8148	0	252.1	323	4	9	8	7	8	4	475560000	1753900000	1188300000	555870000	627030000	383670000	36582000	134920000	91408000	42759000	48233000	29513000	0.182177	0.963295	12
	LmjF.10.0490:mRNA-p1	mitogen-activated protein kinase 3	25.1428	26.4286	25.7842	24.612	24.9512	25.056	0	87.076	243	9	12	11	9	10	9	703860000	1716100000	1097900000	487200000	616340000	662760000	37045000	90322000	57787000	25642000	32439000	34882000	0.0819069	0.912127	12
	LmjF.05.1070:mRNA-p1	Legume-like lectin family	21.8744	23.247	22.9975	19.3735	20.7911	20.4149	0	80.699	77	2	4	4	1	2	2	73050000	189140000	159100000	12905000	34473000	26562000	3844700	9954900	8373800	679200	1814400	1398000	0.0136893	2.51313	6
	LmjF.29.1090:mRNA-p1;LmjF.29.1070:mRNA-p1;LmjF.29.1080:mRNA-p1	ribosomal protein L1a	29.6193	30.0657	29.8822	28.6413	28.9985	29.5518	0	323.31	916	21	20	21	19	20	20	13196000000	17981000000	15833000000	6699200000	8581100000	12593000000	824720000	1123800064	989550016	418700000	536320000	787030016	0.0549057	0.791854	23
	LmjF.11.0880:mRNA-p1	START domain containing protein	24.2675	24.2784	24.3535	23.7805	23.8226	24.1639	0	25.462	152	5	7	7	8	6	6	383700000	386630000	407260000	273770000	281880000	357120000	20195000	20349000	21435000	14409000	14836000	18796000	0.0385939	0.377475	9
	LmjF.36.2390:mRNA-p1;LmjF.36.2380:mRNA-p1	sterol 24-c-methyltransferase	25.1349	25.8091	25.2504	24.3958	24.945	25.1679	0	312.53	109	5	5	4	5	5	5	663180000	1058300000	718430000	397320000	581380000	678520000	36844000	58793000	39913000	22074000	32299000	37696000	0.143912	0.561894	5
	LmjF.26.0030:mRNA-p1	pyridoxal phosphate containing glycine decarboxylase	21.1126	19.983	21.83	19.6373	19.6154	21.2119	0	39.7	33	3	2	3	2	2	4	97496000	44560000	160300000	35066000	34538000	104450000	2267400	1036300	3728000	815500	803220	2429000	0.337732	0.820299	9
	LmjF.30.3380:mRNA-p1	PAS-domain containing phosphoglycerate kinase	25.6063	26.283	26.0216	24.768	25.4732	25.6364	0	145.68	201	11	17	14	14	18	13	1277000000	2041300000	1703000000	714270000	1164500000	1304000000	51081000	81653000	68121000	28571000	46579000	52159000	0.11029	0.677748	20
	LmjF.23.0430:mRNA-p1	aldose 1-epimerase-like protein	23.673	24.5258	24.1229	23.0902	23.5043	23.5341	0	124.92	81	4	5	4	3	3	3	213990000	386480000	292300000	142870000	190390000	194350000	13375000	24155000	18269000	8929500	11899000	12147000	0.062268	0.731056	5
	LmjF.32.1840:mRNA-p1	rab11B GTPase	23.6821	25.1253	25.0834	23.5328	24.1744	23.6517	0	88.717	118	4	4	4	3	4	3	134590000	365980000	355520000	121360000	189330000	131790000	13459000	36598000	35552000	12136000	18933000	13179000	0.175661	0.843943	5
	LmjF.26.0640:mRNA-p1;LmjF.26.0620:mRNA-p1	10 kDa heat shock protein	29.6392	30.4585	30.4806	29.7041	30.0541	29.6571	0	323.31	375	7	7	7	7	6	7	5853300000	10328000000	10487000000	6122300000	7803300000	5926400000	836179968	1475399936	1498200064	874620032	1114800000	846620032	0.271085	0.387641	8
	LmjF.34.2340.1:mRNA-p1;LmjF.34.2340.2:mRNA-p1	asparaginyl-tRNA synthetase	25.2108	25.1188	24.6248	24.3411	24.7977	24.5231	0	323.31	222	10	13	11	11	13	7	1165000000	1093000000	776090000	637570000	874940000	723310000	38834000	36434000	25870000	21252000	29165000	24110000	0.128326	0.430806	15
	LmjF.34.0210:mRNA-p1	CS domain containing protein	23.6961	24.3485	23.9618	23.5399	23.7644	22.9047	0	123.8	44	2	2	2	2	2	2	108730000	170890000	130710000	97568000	113990000	62820000	13591000	21361000	16339000	12196000	14249000	7852500	0.134088	0.599153	2
	LmjF.34.1170:mRNA-p1	hypothetical protein, conserved	21.6465	22.1465	20.9562	20.2899	20.0523	21.9663	0	14.361	43	2	2	2	1	1	1	141160000	199630000	87479000	55120000	46754000	176200000	3282700	4642600	2034400	1281900	1087300	4097600	0.306262	0.813535	5
	LmjF.09.0220:mRNA-p1	catalytic subunit of the vacuolar transporter chaperone 4	24.1909	25.2905	24.8715	23.7169	23.9893	24.0294	0	261.32	228	11	18	15	13	15	14	766050000	1641500000	1227800000	551500000	666110000	684890000	19151000	41038000	30695000	13788000	16653000	17122000	0.0598194	0.872445	18
	LmjF.34.0080:mRNA-p1	glucose-6-phosphate 1-dehydrogenase	23.374	24.8201	24.0719	23.4121	24.0825	24.1092	0	323.31	175	9	11	11	9	10	11	347870000	947840000	564280000	357180000	568440000	579110000	10871000	29620000	17634000	11162000	17764000	18097000	0.666837	0.220704	15
	LmjF.03.0540:mRNA-p1	26S protease regulatory subunit	25.7713	26.1152	27.0146	26.0106	26.3828	26.6393	0	323.31	297	12	14	13	11	11	15	1317300000	1671800000	3118400000	1554900000	2012600000	2404300000	57272000	72689000	135580000	67606000	87503000	104530000	0.920497	-0.043897	22
	LmjF.15.0990:mRNA-p1	succinate dehydrogenase	24.0362	25.2337	24.8897	23.9923	24.2514	23.6835	0	15.543	73	4	5	6	5	5	3	189240000	434020000	341930000	183560000	219680000	148200000	17204000	39456000	31084000	16688000	19971000	13472000	0.130477	0.74416	7
	LmjF.31.0050:mRNA-p1	cyclophilin 5	25.3111	26.6377	26.3613	24.6597	25.1569	24.8972	0	63.965	239	5	5	5	4	4	4	541180000	1357400000	1120700000	344550000	486330000	406190000	41629000	104410000	86205000	26504000	37410000	31246000	0.0490442	1.19875	5
	LmjF.05.0970:mRNA-p1	3-mercaptopyruvate sulfurtransferase	25.0792	24.8877	24.5155	23.6972	24.566	24.9085	0	21.06	100	6	6	5	3	7	7	602610000	527710000	407690000	231220000	422220000	535380000	35448000	31042000	23982000	13601000	24837000	31493000	0.332569	0.436881	8
	LmjF.34.0490:mRNA-p1	importin beta-1 subunit	25.6077	25.777	25.44	23.6594	23.9302	24.1849	0	323.31	271	12	12	12	8	8	8	1738500000	1954900000	1547700000	450480000	543480000	648410000	51133000	57498000	45521000	13249000	15985000	19071000	0.000731449	1.68344	13
	LmjF.21.1360:mRNA-p1	hypothetical protein, conserved	24.1834	26.2545	26.0736	24.1783	24.8844	24.6605	0	31.65	119	3	3	3	2	3	2	285780000	1200900000	1059300000	284750000	464550000	397790000	19052000	80057000	70623000	18984000	30970000	26519000	0.251663	0.929476	3
	LmjF.36.1340:mRNA-p1	N-acetyltransferase subunit Nat1	24.7997	25.6376	25.0416	24.3782	24.5423	24.9402	0	91.333	272	16	18	17	14	14	16	1285000000	2296900000	1519500000	959430000	1075000000	1416400000	29204000	52202000	34535000	21805000	24432000	32192000	0.146305	0.539399	18
	LmjF.12.0530:mRNA-p1;CON__Q3ZBD7	glucose-6-phosphate isomerase	25.4098	26.7571	26.1443	25.8621	25.9613	25.7606	0	323.31	515	13	15	15	13	14	14	1337400000	3402600000	2225100000	1829800000	1959900000	1705400000	44578000	113420000	74169000	60993000	65331000	56848000	0.57142	0.24241	15
	LmjF.13.0050:mRNA-p1	ribonuclease HII	20.5766	20.1182	21.6743	20.7752	20.2693	22.1755	0.00085106	2.3836	28	1	1	2	2	1	3	28148000	20485000	60240000	32301000	22748000	85262000	1563800	1138100	3346700	1794500	1263800	4736800	0.718729	-0.283614	3
	LmjF.29.2060:mRNA-p1	hypothetical protein, conserved	20.9886	21.9585	21.1035	20.0164	20.69	20.2019	0	43.654	16	2	3	2	2	3	2	81144000	158950000	87871000	41364000	65977000	47038000	2080600	4075500	2253100	1060600	1691700	1206100	0.0458598	1.04739	3
	LmjF.36.0080:mRNA-p1	leucine carboxyl methyltransferase	24.4818	25.2162	24.8675	23.2106	23.5878	23.8341	0	27.274	78	4	5	5	2	3	3	351430000	584700000	459130000	145610000	189120000	224330000	23429000	38980000	30609000	9707300	12608000	14955000	0.00932049	1.31096	5
	LmjF.35.4700:mRNA-p1	Kinesin-13 6	22.5309	23.5522	23.8182	21.062	20.0924	20.1102	0	56.884	69	6	6	7	1	1	1	151510000	307490000	369770000	54733000	27948000	28294000	6060200	12300000	14791000	2189300	1117900	1131800	0.00472934	2.87891	12
	LmjF.34.0230:mRNA-p1	intraflagellar transport protein 81	22.7804	24.0437	23.6713	22.6733	22.1818	22.6883	0	121.15	255	11	14	13	11	10	11	309790000	743590000	574440000	287620000	204580000	290610000	7204300	17293000	13359000	6688900	4757700	6758400	0.0743761	0.983999	26
	LmjF.08.0080:mRNA-p1	ATP-dependent DEAD/H RNA helicase	18.8942	20.539	20.631	19.3799	17.9448	19.8184	0	8.061	26	1	3	3	2	1	2	22898000	71611000	76322000	32065000	11858000	43453000	487200	1523600	1623900	682240	252300	924530	0.289955	0.973726	5
	LmjF.13.1230:mRNA-p1;LmjF.13.1220:mRNA-p1	40S ribosomal protein S4	29.2303	30.273	30.0032	28.6963	29.1717	29.2326	0	323.31	1547	35	33	35	31	31	34	10076000000	20759000000	17218000000	6959500000	9675300000	10093000000	629769984	1297400064	1076099968	434969984	604710016	630819968	0.0870877	0.801909	38
	LmjF.34.1040:mRNA-p1	uracil phosphoribosyltransferase	25.157	23.3301	24.1901	22.29	22.6834	22.7213	0	14.047	84	3	3	4	3	2	3	523750000	147630000	267960000	71792000	94297000	96807000	37411000	10545000	19140000	5128000	6735500	6914800	0.0382076	1.66084	6
	LmjF.35.0070:mRNA-p1	prohibitin	26.2942	27.2078	26.9391	25.9614	26.0474	26.3013	0	323.31	455	18	19	20	19	20	19	1563500000	2945300000	2444700000	1241400000	1317600000	1571300000	82290000	155010000	128670000	65338000	69348000	82697000	0.0702629	0.710333	23
	LmjF.33.2610:mRNA-p1	Mitochondrial-processing peptidase subunit alpha	25.8463	25.0701	24.5139	23.3935	23.9156	24.2091	0	190.6	174	6	7	6	4	5	5	1146200000	669270000	455180000	209360000	300660000	368480000	60325000	35225000	23957000	11019000	15824000	19394000	0.0453746	1.30403	9
	LmjF.19.1005:mRNA-p1	4-coumarate:coa ligase-like protein	22.4522	23.092	22.3824	21.5655	22.2551	22.8091	0	52.246	127	4	6	5	5	5	8	200840000	312940000	191360000	108630000	175190000	257200000	5738400	8941100	5467500	3103600	5005500	7348700	0.366232	0.432345	8
	LmjF.30.1100:mRNA-p1	DREV methyltransferase	23.3716	24.1691	24.0908	23.6017	22.4098	23.4413	0	14.188	86	2	2	2	3	2	3	173650000	301830000	285870000	203680000	89151000	182240000	10853000	18864000	17867000	12730000	5572000	11390000	0.183031	0.726253	3
	LmjF.35.0700:mRNA-p1	vacuolar ATP synthase subunit d	23.5897	23.1676	23.0193	21.6883	22.0395	23.2536	0.00044984	2.9504	29	3	2	3	1	2	3	176740000	131910000	119020000	47311000	60350000	140010000	12624000	9421800	8501500	3379400	4310700	10001000	0.138244	0.931685	4
	LmjF.14.1040:mRNA-p1	Domain of unknown function (DUF202)	27.0332	27.1121	27.1509	26.0551	26.3932	26.5417	0	76.839	68	2	2	2	2	2	2	961360000	1015400000	1043100000	488060000	616930000	683840000	137340000	145060000	149020000	69723000	88133000	97692000	0.00655663	0.768711	3
	LmjF.29.2470:mRNA-p1;LmjF.29.2460:mRNA-p1	60S ribosomal protein L13	29.8105	30.0686	30.3384	29.2769	29.3937	29.5247	0	323.31	1116	25	23	26	24	24	22	11299000000	13512000000	16291000000	7805300000	8464000000	9268200000	941609984	1126000000	1357600000	650449984	705340032	772350016	0.0160805	0.67408	29
	LmjF.34.1490:mRNA-p1	hypothetical protein, conserved	23.8391	24.1666	23.7128	23.1899	23.591	24.0544	0	24.868	50	3	3	3	3	3	3	255110000	320120000	233730000	162670000	214800000	296180000	15007000	18831000	13749000	9568900	12636000	17422000	0.358503	0.294399	4
	LmjF.35.2720:mRNA-p1	QA-SNARE protein putative	22.6655	22.785	22.2192	20.9398	21.9825	19.4602	0	108.74	31	3	3	2	1	2	1	113090000	122860000	83004000	34195000	70441000	12262000	6652600	7227300	4882600	2011500	4143600	721270	0.0789912	1.76242	4
	LmjF.32.3040:mRNA-p1	protein phosphatase 2A catalytic subunit	25.1078	26.6041	25.5765	24.0937	24.7923	24.059	0	323.31	140	4	10	7	7	7	5	614680000	1734100000	850610000	304350000	493960000	297120000	36158000	102010000	50036000	17903000	29056000	17478000	0.0449126	1.44778	13
	LmjF.15.0280:mRNA-p1	ribonucleoprotein p18, mitochondrial precursor	26.6833	27.8373	27.2928	26.8851	26.8013	26.7695	0	213.84	457	6	6	7	6	7	6	1508600000	3357300000	2301900000	1735200000	1637300000	1601700000	107760000	239810000	164420000	123940000	116950000	114400000	0.248262	0.452492	7
	LmjF.19.1120:mRNA-p1	proteasome regulatory non-ATP-ase subunit 9	22.8625	24.6608	24.1428	23.4593	23.6918	23.4232	0	51.313	93	5	8	7	7	5	6	190650000	663100000	463070000	288320000	338750000	281210000	7626100	26524000	18523000	11533000	13550000	11248000	0.537981	0.363969	10
	LmjF.25.0500:mRNA-p1;LmjF.25.0490:mRNA-p1	RNA-binding protein, UPB2	31.6321	31.2875	31.6899	30.6652	31.0207	30.6915	0	323.31	841	9	9	8	8	8	8	16641000000	13106000000	17322000000	8513500000	10893000000	8670600000	3328199936	2621100032	3464300032	1702700032	2178599936	1734099968	0.0118792	0.744022	9
	LmjF.33.0260:mRNA-p1	RGG-containing protein 2	22.1696	23.6442	23.3091	23.4843	22.7683	21.6728	0	46.572	75	2	3	2	3	2	1	66045000	183540000	145510000	164290000	100020000	46804000	4717500	13110000	10393000	11735000	7143900	3343200	0.594144	0.399158	4
	LmjF.29.1380:mRNA-p1	hypothetical protein, conserved	21.601	21.2959	21.6504	19.7323	19.9678	20.2022	0	29.24	34	1	1	1	1	1	1	89063000	72088000	92167000	24388000	28712000	33777000	3180800	2574600	3291700	870990	1025400	1206300	0.000904299	1.54836	4
	LmjF.36.0970:mRNA-p1	hypothetical protein, conserved	22.6115	24.2019	23.6393	22.6129	23.5269	23.207	0	131.49	133	3	3	2	3	3	3	96123000	289450000	195990000	96216000	181300000	145240000	6408200	19297000	13066000	6414400	12087000	9682700	0.530247	0.368621	5
	LmjF.20.1400:mRNA-p1	paralyzed flagella protein 16	23.6274	23.3164	24.0846	22.1869	22.2122	20.8214	0	167.62	178	6	7	7	7	4	2	349890000	282030000	480350000	128910000	131190000	50030000	12959000	10446000	17791000	4774300	4858900	1853000	0.0192569	1.93602	14
	LmjF.36.1140:mRNA-p1	short chain 3-hydroxyacyl-CoA dehydrogenase	25.3553	27.2871	25.1845	25.5648	24.7855	25.4826	0	89.214	198	5	6	5	6	5	5	558010000	2129000000	495730000	645230000	375950000	609480000	42924000	163770000	38133000	49633000	28919000	46883000	0.407031	0.66468	6
	LmjF.09.0900:mRNA-p1	ef-hand protein 5	21.4024	22.0383	22.6504	14	14	14	0	45.999	50	1	1	2	0	0	0	27719000	43070000	65836000	0	0	0	2771900	4307000	6583600	0	0	0	2.39886e-05	8.03038	5
	LmjF.04.0680:mRNA-p1	ubiquitin-conjugating enzyme E2	27.001	27.464	27.5004	26.4362	27.2247	26.3908	0	125.07	372	7	9	8	9	9	7	1074500000	1481000000	1518800000	726400000	1254700000	703910000	134310000	185130000	189860000	90800000	156840000	87989000	0.112728	0.637863	12
	LmjF.21.0610:mRNA-p1	RNA helicase	21.7259	21.2758	22.0887	21.4781	21.0456	22.2342	0	11.065	58	3	3	3	4	2	5	124870000	91399000	160570000	105160000	77922000	177610000	3468500	2538900	4460200	2921100	2164500	4933700	0.804702	0.110802	5
	LmjF.22.0450:mRNA-p1	Acetyltransferase (GNAT) family	23.2523	24.5854	24.3717	23.1894	24.0556	24.2619	0	4.3169	77	1	3	3	2	2	3	129890000	327250000	282200000	124350000	226690000	261520000	9991700	25173000	21708000	9565100	17437000	20117000	0.680378	0.234162	4
	LmjF.13.1060:mRNA-p1	NADH-cytochrome b5 reductase	24.4608	25.7621	25.167	23.9643	24.4116	24.1021	0	51.071	154	8	12	9	7	8	6	438710000	1081200000	715770000	310970000	424010000	342160000	23090000	56907000	37672000	16367000	22316000	18008000	0.0716322	0.970619	13
	LmjF.29.2100:mRNA-p1	Present in the outer mitochondrial membrane proteome 37	21.2439	21.8561	20.1691	21.7625	21.3568	19.9614	0	32.921	42	3	3	1	4	3	3	74505000	113880000	35369000	106730000	80567000	30626000	2483500	3796100	1179000	3557600	2685600	1020900	0.936017	0.0628223	7
	LmjF.11.0240:mRNA-p1	proteasome alpha 7 subunit	25.5849	26.9535	26.6134	25.7947	26.3397	25.7462	0	130.02	249	6	10	8	8	9	8	754970000	1949400000	1540100000	873090000	1273900000	844280000	50331000	129960000	102670000	58206000	84928000	56285000	0.40278	0.423743	10
	LmjF.15.1450:mRNA-p1	proliferative cell nuclear antigen (PCNA)	25.2123	27.1541	26.868	26.1977	26.7233	26.5738	0	323.31	340	10	11	12	11	10	11	505350000	1941500000	1592200000	1000600000	1440300000	1298500000	38873000	149350000	122480000	76967000	110790000	99888000	0.89626	-0.0868136	14
	LmjF.26.1010:mRNA-p1	hypothetical protein, conserved	24.117	24.8652	24.074	21.9584	23.357	21.714	0	227.57	111	5	4	4	3	4	2	363910000	611220000	353190000	81502000	214880000	68802000	18195000	30561000	17660000	4075100	10744000	3440100	0.0247156	2.00892	14
	LmjF.06.0140:mRNA-p1	20S proteasome beta 6 subunit	25.2081	26.5425	26.2891	25.0094	25.8404	25.8657	0	155.95	173	4	8	7	5	5	5	542670000	1368400000	1148000000	472820000	841150000	856030000	38762000	97743000	81997000	33773000	60082000	61145000	0.42426	0.44139	9
	LmjF.28.1030:mRNA-p1;LmjF.28.1010:mRNA-p1	ribosomal protein S20	30.0005	30.2915	30.3543	29.3008	29.883	29.6942	0	323.31	588	12	12	13	11	12	11	6444500000	7885200000	8235700000	3967900000	5940700000	5211700000	1074099968	1314200064	1372600064	661320000	990120000	868620032	0.0440848	0.589443	14
	LmjF.17.0250:mRNA-p1	cystathionine beta-synthase	25.8299	25.9234	26.0343	25.839	25.6361	25.7834	0	37.628	163	8	7	10	9	10	9	835030000	890920000	962100000	840340000	730090000	808550000	59645000	63637000	68721000	60024000	52149000	57753000	0.105447	0.176314	11
	LmjF.17.0640:mRNA-p1	VID27 cytoplasmic protein	20.3261	21.9556	22.12	22.0942	20.5753	20.2484	0	45.264	55	1	3	4	4	2	2	34177000	105750000	118510000	116410000	40623000	32386000	1314500	4067300	4558000	4477300	1562400	1245600	0.573076	0.494584	5
	LmjF.28.0240:mRNA-p1	glycerol-3-phosphate dehydrogenase (FAD-dependent), mitochondrial	22.9656	23.4984	23.1247	22.2259	21.7425	22.9495	0	9.4129	73	5	5	5	5	3	5	278490000	402890000	310960000	166780000	119290000	275410000	8190800	11850000	9145900	4905300	3508600	8100200	0.0816328	0.89025	5
	LmjF.21.0710:mRNA-p1	ATP-binding cassette protein subfamily E, member 1	25.9043	26.3864	26.1857	25.4153	25.7134	26.1501	0	323.31	536	20	23	24	21	22	20	2135300000	2982500000	2595200000	1521400000	1870600000	2531900000	62803000	87721000	76328000	44747000	55018000	74467000	0.192646	0.399224	25
	LmjF.05.1100:mRNA-p1	methyltransferase domain containing protein	22.6774	24.1932	23.8399	23.2058	23.6334	22.8835	0	36.485	70	2	4	4	4	4	2	93906000	268540000	210210000	135440000	182190000	108330000	6707600	19182000	15015000	9674500	13013000	7737900	0.55132	0.329267	6
	LmjF.06.0880:mRNA-p1	acyl-coenzyme a dehydrogenase	21.6229	22.7035	22.3555	21.4119	20.4738	20.0535	0	84.439	51	2	4	3	3	1	1	58131000	122940000	96594000	50221000	26211000	19588000	3229500	6830300	5366300	2790100	1456200	1088200	0.0367595	1.58091	9
	LmjF.14.0350:mRNA-p1	threonine synthase	22.4858	22.9624	22.6462	21.4026	22.183	21.7776	0	133.24	77	5	7	5	5	6	4	199710000	277870000	223190000	94251000	161900000	122230000	5873700	8172700	6564300	2772100	4761700	3595100	0.0264989	0.910412	7
	LmjF.26.2700:mRNA-p1	6-phosphogluconolactonase	23.7967	24.8453	24.4916	23.3279	23.8222	23.5707	0	138.23	101	2	3	4	3	3	2	189430000	391840000	306660000	136880000	192810000	161960000	14572000	30142000	23589000	10529000	14832000	12459000	0.0768773	0.804273	4
	LmjF.26.0010:mRNA-p1	brix domain containing-like protein	21.9041	22.1718	21.777	21.9647	23.0204	23.0777	0	17.173	78	6	5	4	5	6	7	90266000	108670000	82653000	94136000	195680000	203610000	3924600	4724900	3593600	4092900	8507900	8852600	0.124662	-0.736589	9
	LmjF.10.0200:mRNA-p1	Mitogen-activated protein kinase 10	25.0795	25.7733	25.2443	24.422	24.8471	24.6688	0	323.31	224	10	15	13	12	12	10	921820000	1491100000	1033400000	584430000	784710000	693430000	35455000	57351000	39747000	22478000	30181000	26671000	0.0414156	0.719742	17
	LmjF.36.5930:mRNA-p1	hypothetical protein, conserved	22.2644	22.8826	22.7439	22.3161	21.592	21.3513	0	9.0897	54	4	4	3	5	3	4	110830000	170130000	154530000	114880000	69546000	58856000	5037900	7733200	7024000	5221600	3161200	2675300	0.0638868	0.877172	7
	LmjF.28.2730:mRNA-p1	hypothetical protein, conserved	21.9041	22.2127	22.0642	20.0539	21.4089	21.7345	0	19.79	75	3	3	3	1	2	3	98116000	121520000	109630000	27211000	69607000	87233000	3924600	4860600	4385300	1088500	2784300	3489300	0.129573	0.994587	4
	LmjF.09.1120:mRNA-p1	mitochondrial RNA binding protein 2	24.4591	25.6883	25.2178	23.414	25.2959	25.0204	0	70.607	184	4	5	4	4	5	5	253710000	594770000	429250000	122950000	453120000	374340000	23064000	54070000	39023000	11177000	41192000	34031000	0.472229	0.545017	5
	LmjF.29.0150:mRNA-p1	Putative intraflagellar transport protein B2	21.9122	22.1279	21.4642	21.3506	20.7697	21.52	0	10.966	59	3	3	2	4	2	3	138130000	160410000	101260000	93594000	62571000	105260000	3946600	4583200	2893100	2674100	1787800	3007300	0.106866	0.621291	5
	LmjF.34.0850:mRNA-p1	serine/threonine-protein phosphatase PP1	21.1253	23.2795	22.3599	21.4348	22.7969	22.5865	0	25.088	62	2	6	5	4	6	4	43463000	193450000	102270000	53859000	138460000	119670000	2287500	10182000	5382800	2834700	7287200	6298300	0.982285	-0.0178146	8
	LmjF.28.2620:mRNA-p1	Coatomer subunit gamma	23.5813	25.1282	24.4418	23.5273	23.9609	23.7968	0	323.31	362	13	22	20	17	16	17	677750000	1980400000	1230500000	652840000	881790000	786930000	12551000	36673000	22788000	12090000	16329000	14573000	0.251958	0.622082	27
	LmjF.19.0020:mRNA-p1	hypothetical protein, conserved	25.9243	25.5845	26.1961	24.3637	25.4721	25.1479	0	67.378	117	4	2	4	2	4	3	1146200000	905660000	1383900000	388590000	837780000	669170000	63678000	50315000	76882000	21588000	46543000	37176000	0.0721204	0.907088	7
	LmjF.35.1140:mRNA-p1;LmjF.35.1130:mRNA-p1;LmjF.35.1160:mRNA-p1	oligosaccharyl transferase-like protein	23.9222	25.2066	24.7839	23.9238	24.3322	23.6655	0	50.496	166	5	5	5	4	4	3	556380000	1355200000	1011000000	556980000	739260000	465680000	15897000	38721000	28886000	15914000	21122000	13305000	0.193243	0.663743	7
	LmjF.35.2010:mRNA-p1;LmjF.21.1780:mRNA-p1	40S ribosomal protein S6	29.1261	29.6737	29.591	28.432	28.7506	28.7415	0	196.66	521	14	14	14	13	14	15	5273200000	7707700000	7278300000	3259200000	4064800000	4039100000	585910016	856409984	808700032	362140000	451640000	448790016	0.0147251	0.822275	18
	LmjF.07.0290:mRNA-p1	Uncharacterised protein family (UPF0172)	23.5269	24.844	24.2502	23.4123	22.9049	23.5623	0	59.069	60	2	3	2	2	1	3	108780000	271040000	179580000	100470000	70680000	111480000	12087000	30116000	19954000	11164000	7853300	12387000	0.100541	0.913871	3
	LmjF.35.4810:mRNA-p1	BRCA1 C Terminus (BRCT) domain containing protein	23.0109	23.7145	23.1399	23.0649	23.2607	23.382	0	3.6689	55	3	3	2	2	3	3	160590000	261540000	175610000	166720000	190940000	207710000	8452000	13765000	9242700	8774900	10050000	10932000	0.83424	0.0525157	3
	LmjF.06.1100:mRNA-p1	peripherally associated ATOM36	22.2497	23.5199	22.8444	21.8032	22.7589	22.2481	0	28.817	56	2	3	3	2	3	3	79791000	192460000	120500000	58553000	113560000	79704000	4986900	12028000	7531200	3659500	7097600	4981500	0.260549	0.601264	3
	LmjF.27.2660:mRNA-p1;LmjF.02.0740:mRNA-p1;LmjF.01.0830:mRNA-p1	peptidyl dipeptidase	22.5789	24.3726	23.1768	23.1703	23.5005	23.4291	0	45.101	98	3	5	4	3	5	4	213010000	738530000	322400000	320940000	403490000	384000000	6265000	21721000	9482400	9439400	11867000	11294000	0.986716	0.0095075	5
	LmjF.18.1380:mRNA-p1	pyruvate dehydrogenase E1 component alpha subunit	27.5653	28.0854	27.7309	26.6252	29.0298	28.9848	0	323.31	515	13	16	17	13	13	14	3972000000	5696100000	4455100000	2070300000	10961000000	10625000000	198600000	284809984	222760000	103510000	548070016	531260000	0.631456	-0.419397	18
	LmjF.35.1210:mRNA-p1	Degradation arginine-rich protein for mis-folding	26.5458	27.1331	27.049	25.7194	25.9872	25.7913	0	55.225	111	6	9	7	4	7	5	979670000	1471900000	1388500000	552490000	665180000	580710000	97967000	147190000	138850000	55249000	66518000	58071000	0.00576335	1.07662	12
	LmjF.23.1165:mRNA-p1	coronin	24.4743	25.3803	25.1277	23.3623	24.7987	24.2163	0	26.496	72	5	6	6	5	6	6	606000000	1135600000	953120000	280350000	758770000	506760000	23308000	43676000	36659000	10783000	29184000	19491000	0.155424	0.868363	6
	LmjF.17.0140:mRNA-p1	peptidase T, metallo-peptidase, ClanMH, family M20B	23.9065	23.5223	23.3337	23.0886	23.156	23.2936	0	43.963	47	3	3	4	3	4	4	393100000	301190000	264300000	223010000	233670000	257040000	15724000	12048000	10572000	8920200	9346600	10282000	0.0847907	0.408077	5
	LmjF.27.1440:mRNA-p1	Snf7	24.4428	25.5124	24.6663	24.7627	25.2985	24.8325	0	106.25	96	4	4	4	4	4	4	228050000	478630000	266250000	284650000	412680000	298770000	22805000	47863000	26625000	28465000	41268000	29877000	0.816696	-0.0907358	5
	LmjF.17.0130:mRNA-p1	hypothetical protein, unknown function	20.938	21.69	21.667	20.3834	21.3495	21.4244	0	4.4169	30	2	3	2	1	3	3	76339000	128560000	126540000	51978000	101540000	106940000	2008900	3383200	3329900	1367800	2672100	2814300	0.413897	0.379222	4
	LmjF.36.6020:mRNA-p1	OTU-like cysteine protease	23.5504	22.985	23.9544	22.5777	22.8246	23.2151	0	5.0712	54	3	2	4	3	3	3	196560000	132830000	260080000	100160000	118850000	155800000	12285000	8302000	16255000	6260000	7428200	9737600	0.137528	0.624118	4
	LmjF.31.0220:mRNA-p1	hypothetical protein, conserved	24.4865	24.8193	24.8454	22.6752	23.2188	23.4846	0	34.962	28	2	2	2	1	1	1	164530000	207230000	211020000	46881000	68338000	82159000	23505000	29605000	30145000	6697400	9762500	11737000	0.00386094	1.59089	2
	LmjF.26.1910:mRNA-p1	deoxyhypusine hydroxylase	23.0579	24.2298	23.8651	22.3826	22.7625	23.1993	0	35.06	113	3	4	4	4	3	4	113520000	255760000	198630000	71083000	92500000	125210000	8732300	19674000	15279000	5467900	7115400	9631400	0.0891906	0.936127	6
	LmjF.36.1160:mRNA-p1	AmmeMemoRadiSam system protein B	22.8379	22.7337	23.7259	21.4158	22.3642	23.1028	0	9.07	48	4	3	3	2	3	4	149950000	139500000	277470000	55952000	107970000	180160000	7497300	6974800	13874000	2797600	5398700	9008200	0.238131	0.804931	6
	LmjF.16.1600:mRNA-p1	eukaryotic translation initiation factor 4 gamma 3	23.6065	24.4565	23.9842	23.4754	23.3287	22.9659	0	37.614	172	9	11	9	8	6	5	357620000	644590000	464630000	326560000	294970000	229400000	12772000	23021000	16594000	11663000	10535000	8192800	0.0582756	0.759013	14
	LmjF.13.0520:mRNA-p1	Protein of unknown function (DUF1014)	22.1329	22.8008	21.962	22.2462	22.5567	21.9895	0	24.634	43	2	1	1	2	1	1	55188000	87678000	49024000	59697000	74032000	49966000	4599000	7306500	4085300	4974800	6169300	4163800	0.915258	0.0344327	5
	LmjF.30.0580:mRNA-p1	AMP-binding enzyme	23.136	24.2285	23.783	22.997	23.1193	23.5029	0	188.31	81	5	6	6	5	3	6	276530000	589710000	433010000	251140000	273340000	356610000	9217700	19657000	14434000	8371300	9111500	11887000	0.221253	0.509441	8
	LmjF.23.0360:mRNA-p1	NADP-dependent alcohol dehydrogenase	24.0489	25.5147	24.611	23.6405	23.5861	23.6399	0	155.87	109	2	4	3	2	2	2	260330000	719100000	384370000	196160000	188890000	196070000	17356000	47940000	25625000	13077000	12593000	13071000	0.0612947	1.10273	6
	LmjF.36.0940:mRNA-p1;LmjF.36.0930:mRNA-p1	40S ribosomal protein S18	30.3451	30.7242	30.9128	29.8408	30.1267	30.0986	0	323.31	1206	19	20	21	24	23	21	12275000000	15964000000	18193000000	8653800000	10551000000	10347000000	1363900032	1773799936	2021500032	961539968	1172300032	1149699968	0.0283212	0.638663	25
	LmjF.35.4860:mRNA-p1	Mitochondrial import receptor subunit ATOM40	25.8572	26.1745	26.0305	25.1845	25.1674	25.7532	0	248.78	233	5	7	7	7	6	5	1215700000	1514700000	1370800000	762620000	753650000	1131100000	60786000	75737000	68542000	38131000	37683000	56557000	0.0376703	0.652381	8
	LmjF.31.0140:mRNA-p1	ubiquitin carboxyl-terminal hydrolase	23.8351	25.5801	25.1211	22.8402	24.149	22.827	0	323.31	162	4	7	7	5	8	3	239440000	802590000	583880000	120150000	297650000	119050000	14965000	50162000	36492000	7509200	18603000	7440500	0.0822856	1.57334	9
	LmjF.10.0790:mRNA-p1	hypothetical protein, conserved	23.8671	24.6313	24.8296	24.5395	23.8087	24.3691	0	71.479	107	3	4	4	4	3	3	122410000	207910000	238540000	195080000	117550000	173350000	15301000	25988000	29817000	24385000	14694000	21668000	0.608771	0.203607	7
	LmjF.36.6470:mRNA-p1	mitogen-activated protein kinase 1	22.0522	23.4606	22.9886	21.7945	21.9337	22.0914	0	7.1578	18	2	6	3	2	3	4	95674000	253970000	183090000	80024000	88131000	98310000	4348800	11544000	8322300	3637500	4006000	4468600	0.101926	0.893913	6
	LmjF.35.2220:mRNA-p1;LmjF.35.2210:mRNA-p1	kinetoplastid membrane protein-11	29.9389	29.4107	29.4828	29.4751	29.2452	29.8546	0	323.31	664	15	14	14	14	13	17	7204400000	4995800000	5251700000	5223800000	4454200000	6795800000	1029200000	713689984	750240000	746259968	636320000	970830016	0.741522	0.085818	19
	LmjF.26.0820:mRNA-p1;LmjF.26.0800:mRNA-p1;LmjF.26.0810:mRNA-p1	type II (glutathione peroxidase-like) tryparedoxin peroxidase	25.1672	26.9043	26.3208	25.6894	26.428	25.7949	0	152.64	292	5	7	7	7	7	7	489820000	1632700000	1089600000	703440000	1173800000	756800000	37678000	125600000	83818000	54111000	90289000	58215000	0.789354	0.159961	8
	LmjF.07.0870:mRNA-p1	splicing factor ptsr1-like protein	26.2171	25.9213	25.8414	25.5737	25.3111	26.3033	0	71.543	267	8	8	7	6	6	8	1560100000	1270900000	1202500000	998800000	832590000	1656200000	78007000	63544000	60123000	49940000	41629000	82812000	0.453374	0.263884	9
	LmjF.18.1300:mRNA-p1;LmjF.18.1290:mRNA-p1;LmjF.18.1285:mRNA-p1;LmjF.18.1280:mRNA-p1;LmjF.18.1275:mRNA-p1;LmjF.18.1270:mRNA-p1;LmjF.18.1265:mRNA-p1	mitochondrial carrier protein	23.8373	23.9441	23.8366	20.2068	22.9426	22.9744	0	28.103	90	1	3	3	1	2	2	224830000	242110000	224710000	18154000	120920000	123620000	14988000	16140000	14981000	1210200	8061500	8241100	0.116774	1.83141	3
	LmjF.34.3360:mRNA-p1	D-Tyr-tRNA(Tyr) deacylase	23.9869	25.0721	24.804	24.305	24.4212	24.3296	0	19.413	105	3	5	4	4	4	3	199510000	423300000	351510000	248730000	269580000	253000000	16626000	35275000	29292000	20727000	22465000	21083000	0.458374	0.269108	6
	LmjF.16.0230:mRNA-p1	protein tyrosine phosphatase-like protein	24.5823	26.1478	25.1434	25.0234	25.5348	24.8523	0	5.1302	67	2	3	2	2	2	2	251200000	743470000	370600000	341030000	486110000	302890000	25120000	74347000	37060000	34103000	48611000	30289000	0.773726	0.154333	3
	LmjF.30.3320:mRNA-p1	hypothetical protein, conserved	23.3221	23.571	23.2502	23.2545	22.4187	23.3973	0	12.161	50	2	3	3	3	3	3	146820000	174460000	139680000	140100000	78494000	154680000	10487000	12462000	9977400	10007000	5606700	11048000	0.326732	0.357618	3
	LmjF.35.2910:mRNA-p1	dynein light chain	24.7219	24.8637	24.822	24.5474	24.8502	25.0261	0	246.9	83	3	2	3	2	2	3	166030000	183180000	177950000	147110000	181470000	205000000	27672000	30530000	29659000	24519000	30245000	34167000	0.972477	-0.00535901	3
	LmjF.24.1510:mRNA-p1;LmjF.24.1500:mRNA-p1	translationally controlled tumor protein (TCTP)	28.98	30.0596	29.6499	29.7274	29.8483	29.4645	0	323.31	600	10	11	10	13	13	13	4236000000	8952000000	6739200000	7110900000	7732600000	5926200000	529500000	1119000064	842400000	888870016	966579968	740780032	0.744336	-0.116878	14
	LmjF.30.1250:mRNA-p1	pyridoxal kinase	25.466	26.6826	26.1315	25.1905	25.9328	26.0027	0	133.12	166	3	8	6	6	6	5	648880000	1507900000	1029100000	536080000	896780000	941260000	46348000	107710000	73511000	38292000	64056000	67233000	0.42872	0.384666	8
	LmjF.10.0950:mRNA-p1	translation initiation factor eIF-2B subunit beta	22.4061	22.8048	22.8323	21.9861	22.2171	22.001	0	82.376	81	2	3	3	3	3	3	144500000	190510000	194170000	108010000	126760000	109130000	5557900	7327100	7468000	4154100	4875300	4197300	0.0173386	0.613005	4
	LmjF.13.1480:mRNA-p1	Ran-binding protein 1	25.5854	26.0404	25.9524	26.6352	26.4096	25.9711	0	87.918	179	6	7	8	8	7	6	402780000	552120000	519440000	833860000	713150000	526210000	50348000	69015000	64930000	104230000	89144000	65776000	0.116151	-0.479222	8
	LmjF.07.0100:mRNA-p1	metallo-peptidase, Clan ME, Family M16C	23.8754	24.1461	24.0261	23.2818	23.9118	23.8034	0	106.71	174	13	14	13	13	14	12	738660000	891140000	819970000	489530000	757530000	702730000	15389000	18565000	17083000	10198000	15782000	14640000	0.170162	0.350189	20
	LmjF.20.1550:mRNA-p1	amidohydrolase	25.883	26.6701	26.3227	24.746	25.2641	25.5226	0	323.31	263	11	10	10	7	9	10	928200000	1601700000	1259000000	422070000	604410000	723030000	61880000	106780000	83932000	28138000	40294000	48202000	0.0259202	1.11436	11
	LmjF.17.0120:mRNA-p1	hypothetical protein, conserved	24.6558	24.9534	24.8253	23.9314	23.396	25.0493	0	128.06	170	3	3	4	4	5	4	475800000	584770000	535100000	287970000	198680000	624970000	26433000	32487000	29728000	15998000	11038000	34721000	0.237771	0.685949	6
	LmjF.18.0020:mRNA-p1	mevalonate-diphosphate decarboxylase	24.4403	24.7007	24.6963	24.3817	24.3294	24.5831	0	63.974	76	5	4	3	5	4	5	478060000	572620000	570890000	459030000	442690000	527810000	22765000	27268000	27185000	21858000	21080000	25134000	0.192761	0.181053	7
	LmjF.29.2800:mRNA-p1	inosine-adenosine-guanosine-nucleosidehydrolase	22.6667	23.1925	22.8451	23.2312	22.5895	22.4863	0	170.23	76	3	3	3	3	2	3	133160000	191720000	150690000	196930000	126230000	117510000	6658100	9585800	7534600	9846500	6311400	5875400	0.660354	0.132427	3
	LmjF.30.2070:mRNA-p1	Domain of unknown function (DUF814)	25.6868	25.6044	25.4415	24.7275	24.358	25.3162	0	114.79	114	4	4	4	4	3	5	648140000	612180000	546830000	333350000	258030000	501320000	54012000	51015000	45569000	27780000	21502000	41777000	0.0543	0.777009	9
	LmjF.15.0820:mRNA-p1	GDP dissociation inhibitor	19.4134	20.5692	20.9262	20.8718	21.2503	21.0351	0	5.4004	22	1	2	2	3	3	3	28628000	63788000	81696000	78669000	102270000	88102000	698240	1555800	1992600	1918800	2494400	2148800	0.185696	-0.749441	3
	LmjF.30.3190:mRNA-p1	3-hydroxy-3-methylglutaryl-CoA reductase	22.7526	24.8576	24.2234	23.5869	23.9545	23.4194	0	47.476	108	2	6	5	4	5	3	134270000	577610000	372150000	239410000	308870000	213170000	7066700	30401000	19587000	12600000	16256000	11219000	0.674472	0.290927	6
	LmjF.33.1630:mRNA-p1	cyclophilin 4	27.6777	28.2176	28.0794	27.4888	27.6136	27.3982	0	323.31	376	9	9	10	9	8	10	2147000000	3121400000	2836200000	1883500000	2053600000	1768800000	214700000	312140000	283620000	188350000	205360000	176880000	0.047268	0.491378	11
	LmjF.34.2730:mRNA-p1	GPI transamidase subunit 16	21.169	21.6635	20.9059	20.8436	20.4756	20.496	0	7.8567	25	2	3	3	3	2	2	77806000	109620000	64835000	62097000	48115000	48801000	2357800	3321800	1964700	1881700	1458000	1478800	0.0638205	0.641088	4
	LmjF.36.4460:mRNA-p1	hypothetical protein, conserved	25.5629	27.1922	26.4807	25.3135	26.7456	26.4527	0	246.94	132	4	4	4	3	4	4	495690000	1533400000	936460000	416990000	1125200000	918440000	49569000	153340000	93646000	41699000	112520000	91844000	0.726386	0.241337	5
	LmjF.32.1960:mRNA-p1	1-acyl-sn-glycerol-3-phosphateacyltransferase-like protein	24.2443	23.4355	22.9077	21.3304	21.6282	22.483	0	7.2898	45	2	3	2	2	1	3	278220000	158830000	110160000	36917000	45379000	82068000	19873000	11345000	7868700	2636900	3241400	5862000	0.029967	1.71533	3
	LmjF.26.1710:mRNA-p1	cytochrome c oxidase subunit V	27.8937	28.3114	28.1225	27.4484	27.8444	27.8213	0	229.54	616	12	11	12	11	11	11	2742900000	3664100000	3214500000	2014500000	2650900000	2608800000	249360000	333100000	292220000	183140000	240990000	237160000	0.0833671	0.404486	17
	LmjF.36.6750:mRNA-p1	prolyl endopeptidase	23.4353	24.9905	24.4294	23.5775	24.3345	24.2751	0	203.96	157	5	10	8	7	9	5	419680000	1233400000	835980000	463160000	782720000	751170000	11343000	33335000	22594000	12518000	21155000	20302000	0.688035	0.222718	11
	LmjF.32.1280:mRNA-p1	RNA polymerase-like protein	20.0527	21.7905	22.1175	22.7513	22.6806	22.5081	0	3.2455	24	1	2	2	3	2	3	11963000	39901000	50052000	77661000	73950000	65617000	1087600	3627300	4550200	7060100	6722700	5965200	0.108807	-1.32644	3
	LmjF.01.0490:mRNA-p1	long-chain-fatty-acid-CoA ligase	23.6135	22.7781	23.6201	22.2553	22.2325	22.5212	0	4.5175	51	5	3	5	4	4	3	410680000	230170000	412570000	160190000	157690000	192630000	12834000	7192900	12893000	5006100	4927700	6019600	0.0273157	1.00091	5
	LmjF.15.1300:mRNA-p1	ubiquitin hydrolase	21.8006	21.8733	21.9452	20.2765	21.5857	20.9792	0	76.922	58	8	9	10	6	10	8	266650000	280450000	294760000	92714000	229750000	150900000	3652800	3841700	4037900	1270100	3147300	2067100	0.0717505	0.925896	11
	LmjF.21.1070:mRNA-p1;LmjF.21.1060:mRNA-p1	40S ribosomal protein S23	29.374	29.5226	29.5903	28.2532	28.599	28.6156	0	74.418	292	9	9	9	8	8	7	4870400000	5398800000	5657900000	2239600000	2846200000	2879100000	695769984	771260032	808270016	319940000	406590016	411300000	0.00169566	1.00637	10
	LmjF.19.0320:mRNA-p1	intraflagellar transport protein 52	22.6293	23.5964	23.4445	21.9731	23.1823	22.7497	0	52.616	115	6	6	6	5	6	6	207610000	405850000	365300000	131740000	304590000	225680000	6487900	12683000	11416000	4116800	9518600	7052500	0.27356	0.588385	10
	LmjF.16.1370:mRNA-p1	hypothetical protein, conserved	23.5277	22.9178	23.682	23.5997	23.8373	23.5759	0	7.7722	92	2	1	2	2	2	2	96747000	63391000	107660000	101690000	119900000	100030000	12093000	7923900	13458000	12712000	14988000	12504000	0.299425	-0.295156	2
	LmjF.28.0490:mRNA-p1	propionyl-coa carboxylase beta chain	21.9935	23.376	23.0427	23.3665	23.5159	23.0182	0	63.019	126	3	5	6	7	8	7	108570000	283020000	224660000	281200000	311860000	220870000	4175600	10886000	8640800	10815000	11995000	8495000	0.324351	-0.496129	11
	LmjF.21.0250:mRNA-p1;LmjF.21.0240:mRNA-p1	hexokinase	29.7508	29.8292	29.7041	27.6826	28.7886	29.1946	0	323.31	1454	30	27	24	22	23	28	23489000000	24801000000	22740000000	5600900000	12056000000	15975000000	903430016	953889984	874609984	215420000	463700000	614409984	0.0563432	1.20611	35
	LmjF.22.1140:mRNA-p1	adaptor complex AP-1 medium subunit	23.8992	22.4069	23.2539	21.3381	22.4067	22.1523	0	128.02	64	3	5	5	2	4	3	328550000	116780000	210070000	55672000	116760000	97887000	15645000	5560900	10003000	2651000	5560200	4661300	0.0862001	1.22097	7
	LmjF.08.0960:mRNA-p1	Dpy-30 motif containing protein	23.8626	24.4786	24.4897	23.3784	23.7329	23.5554	0	56.278	92	4	5	4	4	3	5	457600000	701340000	706700000	327110000	418250000	369840000	15253000	23378000	23557000	10904000	13942000	12328000	0.0354804	0.721388	8
	LmjF.34.2470:mRNA-p1;LmjF.10.0070:mRNA-p1	ribosomal protein l35a	29.4328	29.28	29.2663	27.3144	27.7325	28.4903	0	101.17	334	12	11	10	8	9	9	6522300000	5866600000	5811200000	1502100000	2007000000	3393700000	724700032	651849984	645689984	166900000	223000000	377070016	0.01314	1.48063	14
	LmjF.07.0650:mRNA-p1	vacuolar-type Ca2+-ATPase	23.9758	24.4595	24.2543	22.7029	22.7319	22.6482	0	100.65	204	12	12	12	11	8	7	890880000	1245700000	1080600000	368680000	376170000	354960000	16498000	23069000	20011000	6827400	6966100	6573300	0.000418189	1.53551	16
	LmjF.21.1569:mRNA-p1	Exocyst complex component EXO99	14	17.8529	14	14	14	14	0.0028158	1.8977	3	0	1	0	0	0	0	0	9706300	0	0	0	0	0	236740	0	0	0	0	0.373901	1.28431	2
	LmjF.35.1460:mRNA-p1	hypothetical protein, conserved	22.291	24.3864	24.6876	22.1418	23.0532	21.2295	0	87.972	89	3	7	7	2	4	1	87239000	372800000	459380000	78668000	147960000	41800000	5131700	21930000	27022000	4627500	8703700	2458800	0.147728	1.64684	10
	LmjF.35.2740:mRNA-p1	galactokinase-like protein	23.6558	24.7534	23.1976	22.8996	22.8276	22.1943	0	35.546	105	4	6	3	4	3	3	356840000	763650000	259740000	211260000	200980000	129570000	13216000	28283000	9620100	7824500	7443600	4799000	0.0748258	1.22847	7
	LmjF.35.2350:mRNA-p1	aminopeptidase P	23.8265	25.3211	24.8153	24.3335	24.0994	24.6038	0	58.407	143	4	6	6	6	6	6	342150000	964110000	679020000	486240000	413400000	586430000	14876000	41918000	29523000	21141000	17974000	25497000	0.540977	0.308704	7
	LmjF.06.0560:mRNA-p1	deoxyuridine triphosphatase	23.3971	25.1339	24.6024	24.8709	24.7082	24.2079	0	63.452	103	3	3	3	4	4	3	143610000	478620000	331140000	398870000	356330000	251920000	11047000	36817000	25472000	30682000	27410000	19378000	0.712805	-0.217858	5
	LmjF.30.3130:mRNA-p1	valyl-tRNA synthetase	24.4953	25.6382	25.1473	24.2646	24.3075	24.614	0	89.691	257	12	19	15	15	16	13	1158900000	2559000000	1820900000	987590000	1017400000	1258200000	23650000	52224000	37161000	20155000	20763000	25678000	0.115892	0.698219	21
	LmjF.33.0310:mRNA-p1	ATP-binding cassette sub-family F member 1	24.8179	26.0002	25.5699	24.2753	25.2243	25.2811	0	323.31	243	8	14	12	10	14	14	798540000	1812200000	1344900000	548210000	1058400000	1100800000	29575000	67120000	49809000	20304000	39198000	40772000	0.322552	0.535802	16
	LmjF.31.0960:mRNA-p1;LmjF.31.0950:mRNA-p1;LmjF.31.0930:mRNA-p1;LmjF.31.0920:mRNA-p1	sodium stibogluconate resistance protein	22.1021	22.3557	22.7953	21.9417	22.4432	21.7423	0	102.92	55	2	2	2	2	2	2	162070000	193210000	262050000	145020000	205290000	126290000	4502000	5367100	7279200	4028300	5702500	3508100	0.266141	0.375345	2
	LmjF.35.2440:mRNA-p1	Fumarylacetoacetate (FAA) hydrolase family	22.223	20.5076	21.6484	20.8347	20.3942	21.6694	0.0050881	1.6984	26	2	1	2	2	1	2	73433000	22361000	49308000	28052000	20671000	50031000	4895500	1490700	3287200	1870100	1378100	3335400	0.475647	0.49355	2
	LmjF.24.0130:mRNA-p1	WD40/YVTN repeat-like-containing protein	22.904	23.2557	22.9679	22.564	22.2811	22.7814	0	6.0176	39	3	4	4	3	3	4	204070000	260380000	213300000	161220000	132510000	187440000	7848700	10015000	8203900	6200800	5096600	7209000	0.0504256	0.500355	5
	LmjF.14.0240:mRNA-p1	HIT domain containing protein	23.6086	25.6672	25.508	24.7651	25.1475	24.8476	0	42.605	75	2	3	2	2	2	2	102330000	426260000	381740000	228100000	297330000	241520000	12791000	53283000	47718000	28512000	37167000	30190000	0.991184	0.00789197	3
	LmjF.01.0480:mRNA-p1	beta eliminating lyase,putative	24.719	25.4997	25.2705	23.5446	24.5865	25.2139	0	181.12	81	4	4	4	5	5	5	579950000	996340000	849930000	256960000	529030000	817230000	27617000	47445000	40473000	12236000	25192000	38916000	0.25554	0.714771	5
	LmjF.35.4720:mRNA-p1	lipoic acid containing carrier protein	27.5801	27.736	27.4843	26.6806	26.2034	27.0547	0	9.8177	203	3	2	2	2	2	2	1003200000	1117700000	938810000	537820000	386350000	696980000	200650000	223540000	187760000	107560000	77270000	139400000	0.0206272	0.953917	4
	LmjF.07.1030:mRNA-p1	peptidyl-prolyl cis-trans isomerase/rotamase	24.1285	24.3592	24.1597	23.7593	24.4983	23.5097	0	126.28	80	3	3	3	4	3	4	165060000	193690000	168670000	127790000	213280000	107480000	18340000	21521000	18741000	14199000	23698000	11943000	0.391214	0.293405	5
	LmjF.25.1540:mRNA-p1	mitochondrial RNA binding complex 1 subunit	21.8257	23.2198	22.9141	21.2287	22.0557	21.098	0	49.442	56	5	8	7	3	5	3	126380000	332160000	268730000	83551000	148220000	76313000	3717100	9769300	7903800	2457400	4359300	2244500	0.0829661	1.19245	8
	LmjF.06.0120:mRNA-p1	cyclophilin 2	26.5144	27.7862	27.4881	27.0066	27.2162	27.0039	0	323.31	428	3	6	6	5	5	5	958600000	2314700000	1882500000	1348300000	1559200000	1345800000	95860000	231470000	188250000	134830000	155920000	134580000	0.656363	0.187354	6
	LmjF.20.1670:mRNA-p1	ribosome biogenesis protein	23.3152	21.8553	23.3692	22.6233	22.9195	23.3778	0	16.644	46	3	2	4	2	3	3	177420000	64498000	184200000	109840000	134870000	185300000	10437000	3794000	10835000	6460900	7933300	10900000	0.826364	-0.126977	4
	LmjF.25.0080:mRNA-p1	poly(A)-binding protein 3	17.8066	21.5995	20.7974	22.2282	22.3355	22.8511	0	14.802	47	1	3	3	4	4	6	7794600	108040000	61961000	167040000	179940000	257250000	229250	3177500	1822400	4913100	5292300	7566100	0.109128	-2.40378	10
	LmjF.36.1250:mRNA-p1;LmjF.07.0680:mRNA-p1	40S ribosomal protein S9	28.0525	29.2603	28.8563	28.0765	27.8424	27.8206	0	152.83	437	15	15	14	14	12	14	3062200000	7073500000	5345900000	3113600000	2647300000	2607600000	278390016	643040000	485990016	283049984	240660000	237050000	0.0902926	0.8099	17
	LmjF.05.0520:mRNA-p1	nuclear receptor binding factor-like protein	20.8315	21.958	22.499	21.1528	22.121	21.7112	0	4.0113	20	1	1	2	1	2	1	29857000	65184000	94843000	37302000	72978000	54933000	1866000	4074000	5927700	2331400	4561100	3433300	0.866667	0.101231	2
	LmjF.31.0680:mRNA-p1	C2 domain containing protein	22.0185	22.6915	22.163	21.5813	22.3677	22.8621	0	4.6812	73	1	1	2	1	2	2	42484000	67736000	46961000	31377000	54117000	76242000	4248400	6773600	4696100	3137700	5411700	7624200	0.963618	0.0206439	4
	LmjF.11.1130:mRNA-p1;LmjF.11.1110:mRNA-p1	60S ribosomal protein L28	29.0584	29.3228	29.3814	27.8501	28.4048	28.5141	0	97.542	184	6	6	6	6	5	6	4472400000	5372000000	5594500000	1935600000	2843100000	3066800000	559049984	671500032	699310016	241950000	355390016	383350016	0.0119594	0.997841	8
	LmjF.34.2580:mRNA-p1	ALBA-domain protein 3	29.1746	30.0766	30.3303	28.9871	29.5425	29.0889	0	323.31	909	12	10	12	11	11	11	5453700000	10191000000	12150000000	4788900000	7037500000	5139000000	605960000	1132300032	1350000000	532100000	781939968	571000000	0.168697	0.65435	12
	LmjF.32.0910:mRNA-p1	Alpha/beta hydrolase family	20.4319	22.9446	22.0346	20.563	21.3623	21.247	0	24.164	58	1	3	2	2	3	2	25460000	145310000	77331000	27883000	48525000	44798000	1414500	8072600	4296200	1549100	2695800	2488800	0.390504	0.746264	3
	LmjF.26.0680:mRNA-p1	Protein of unknown function (DUF2012)	23.7349	25.0952	24.6972	24.4221	24.4934	24.2252	0	66.85	85	3	3	3	3	3	3	153570000	394270000	299210000	247280000	259810000	215720000	13961000	35843000	27201000	22480000	23619000	19611000	0.769958	0.128834	4
	LmjF.03.0750:mRNA-p1	TatD related DNase	22.4765	22.7049	22.3497	20.5845	22.1245	21.8033	0	83.724	97	4	4	4	3	4	4	180910000	211940000	165680000	48742000	141740000	113450000	5836000	6836600	5344600	1572300	4572300	3659600	0.104298	1.00629	4
	LmjF.16.0760:mRNA-p1	transaldolase	25.4102	27.3034	26.9202	26.4586	26.4909	26.3189	0	43.763	159	4	7	7	7	7	6	535070000	1987500000	1524000000	1106700000	1131700000	1004500000	44589000	165630000	127000000	92223000	94309000	83709000	0.843997	0.12181	7
	LmjF.25.0910:mRNA-p1	cyclophilin a	29.3852	29.7805	29.6233	28.7464	28.9903	29.1453	0	323.31	431	3	3	3	3	3	3	7712800000	10144000000	9097200000	4953500000	5865900000	6531300000	701160000	922209984	827020032	450320000	533270016	593760000	0.0176734	0.635688	4
	LmjF.35.1760:mRNA-p1	proteasome complex subunit Rpn13 ubiquitin receptor	23.9072	23.7248	24.278	23.3877	22.2834	23.8335	0	21.526	87	3	5	4	3	3	2	251710000	221830000	325470000	175610000	81678000	239180000	15732000	13864000	20342000	10975000	5104900	14949000	0.176174	0.80176	6
	LmjF.13.1460:mRNA-p1	programmed cell death 6 protein-like protein	22.7717	23.9339	23.4445	23.5365	23.9018	23.3589	0	28.571	68	2	2	2	2	2	2	71608000	160260000	114160000	121670000	156730000	107580000	7160800	16026000	11416000	12167000	15673000	10758000	0.594006	-0.215667	2
	LmjF.27.1390:mRNA-p1;LmjF.27.1380:mRNA-p1	60S acidic ribosomal protein P0	29.0804	29.5775	29.3793	27.8105	28.1273	28.8397	0	323.31	474	12	17	18	16	14	15	7379400000	10415000000	9078300000	3060200000	3811400000	6245400000	567649984	801180032	698329984	235400000	293190016	480420000	0.0321159	1.0866	19
	LmjF.32.0850:mRNA-p1	polypyrimidine tract-binding protein	21.8553	23.463	22.869	19.96	22.7849	22.01	0	15.091	60	2	3	3	1	3	2	79672000	242830000	160870000	21418000	151760000	88693000	3793900	11563000	7660200	1019900	7226900	4223500	0.301239	1.14409	6
	LmjF.35.2190:mRNA-p1;LmjF.24.2210:mRNA-p1	60S ribosomal protein L12	29.1853	28.7463	29.0116	28.5718	28.5051	28.7833	0	96.351	227	3	3	5	3	3	3	4883800000	3602300000	4329700000	3192000000	3047700000	3696000000	610470016	450289984	541209984	399000000	380960000	462000000	0.0773711	0.361014	5
	LmjF.35.1470:mRNA-p1	choline/ethanolamine kinase	22.1541	22.9191	23.1538	20.5391	22.3231	21.4338	0	31.333	47	6	5	6	4	6	3	158690000	269660000	317290000	51804000	178400000	96316000	4667200	7931200	9332200	1523700	5247200	2832800	0.093153	1.31032	6
	LmjF.12.0030:mRNA-p1	proteasome beta-1 subunit	25.1434	26.2041	26.069	24.7117	24.4854	25.0639	0	133.18	98	3	4	5	4	2	3	518850000	1082300000	985530000	384670000	328840000	491020000	37060000	77305000	70395000	27476000	23488000	35073000	0.0479867	1.05181	5
	LmjF.32.2970:mRNA-p1	tubulin binding cofactor A-like protein	26.0829	25.1499	25.2706	23.7275	24.0118	23.9812	0	30.554	100	6	5	5	4	4	4	497540000	260590000	283350000	97228000	118400000	115920000	71077000	37227000	40478000	13890000	16915000	16560000	0.00650929	1.59427	8
	LmjF.20.1690:mRNA-p1	SNAP protein	23.7131	24.3176	23.8613	22.8031	22.5367	23.211	0	39.649	136	4	6	5	5	5	3	261290000	397270000	289550000	139050000	115610000	184490000	13752000	20909000	15239000	7318400	6084500	9709800	0.0140983	1.11374	9
	LmjF.33.0610:mRNA-p1	paraflagellar rod component	27.261	27.4892	27.6083	26.9528	27.0992	26.8417	0	46.299	112	2	2	2	2	2	2	643310000	753610000	818440000	519580000	575070000	481080000	160830000	188400000	204610000	129900000	143770000	120270000	0.0180433	0.488257	2
	LmjF.35.2150:mRNA-p1	short chain dehydrogenase	25.8221	26.0917	25.7584	24.8542	25.0773	25.03	0	317.26	97	6	6	6	5	5	6	1305100000	1573300000	1248700000	667230000	778830000	753700000	59322000	71513000	56759000	30329000	35401000	34259000	0.00180941	0.90355	6
	LmjF.36.1635:mRNA-p1	poly-zinc finger protein 2	26.4907	26.2632	26.4846	23.7968	23.406	23.8526	0	65.955	172	3	3	3	3	2	2	660100000	563780000	657270000	102010000	77802000	106040000	94299000	80540000	93896000	14573000	11115000	15148000	6.80419e-05	2.72769	5
	LmjF.33.0830:mRNA-p1	2,4-dienoyl-coa reductase fadh1	20.2313	21.8593	21.749	20.5438	20.8919	21.53	0	40.887	96	4	5	5	5	3	4	51698000	159800000	148020000	64199000	81724000	127180000	1230900	3804700	3524400	1528600	1945800	3028100	0.652403	0.291296	9
	LmjF.23.0550:mRNA-p1	ubiquitin-activating enzyme E1	24.471	25.0953	24.8701	22.6579	23.9236	24.1752	0	141.62	211	11	14	12	8	13	10	1209200000	1864000000	1594600000	344120000	827420000	985080000	23254000	35847000	30665000	6617800	15912000	18944000	0.0715993	1.22655	16
	LmjF.26.1060:mRNA-p1	RNA recognition motif. (a.k.a. RRM, RBD, or RNP domain)	21.806	22.0137	22.1079	20.8598	20.7279	22.051	0	3.3509	29	2	2	2	1	1	2	47666000	55046000	58761000	24739000	22577000	56486000	3666600	4234300	4520100	1903000	1736700	4345100	0.150747	0.762969	3
	LmjF.06.0960:mRNA-p1	cell cycle associated protein MOB1	24.2947	24.7357	24.1439	23.1711	23.6157	24.0927	0	28.578	131	3	5	3	4	5	4	205790000	279380000	185370000	94449000	128540000	178910000	20579000	27938000	18537000	9444900	12854000	17891000	0.0750815	0.764917	6
	LmjF.04.0290:mRNA-p1	Alcohol dehydrogenase GroES-like domain containing protein	20.9908	21.8842	21.4104	21.2416	20.5609	20.9715	0	6.4805	35	2	2	2	2	3	2	37508000	69672000	50170000	44631000	27844000	37010000	2083800	3870700	2787200	2479500	1546900	2056100	0.196275	0.503763	5
	LmjF.29.2440:mRNA-p1	35-cyclic nucleotide phosphodiesterase	20.513	22.0281	21.4132	20.6333	20.9812	21.1448	0	11.641	37	2	4	3	2	3	2	56858000	162510000	106120000	61803000	78659000	88104000	1496300	4276700	2792600	1626400	2070000	2318500	0.440011	0.398334	4
	LmjF.15.0050:mRNA-p1	cytochrome-b5 reductase	22.8334	24.7634	24.4451	21.3061	23.3127	23.1563	0	99.322	124	3	6	6	3	3	3	134530000	512650000	411120000	46670000	187540000	168270000	7473900	28480000	22840000	2592800	10419000	9348200	0.180835	1.42229	6
	LmjF.35.5310:mRNA-p1	ribosome-interacting GTPase 2	23.375	23.7178	23.7843	22.3971	23.2746	23.4847	0	220.21	74	3	5	5	4	5	5	239330000	303540000	317840000	121510000	223230000	258240000	10879000	13797000	14447000	5523100	10147000	11738000	0.182802	0.573627	7
	LmjF.32.1200:mRNA-p1	proteasome regulatory non-ATP-ase subunit	21.6271	23.9514	23.8494	23.3545	23.4533	23.8305	0	25.331	77	2	3	4	4	4	5	51822000	259540000	241820000	171600000	183750000	238690000	3238900	16221000	15114000	10725000	11485000	14918000	0.628867	-0.403486	7
	LmjF.22.0670:mRNA-p1	prefoldin 5-like protein	23.9646	25.2569	24.0707	24.0149	24.1072	25.382	0	323.31	254	6	8	5	8	8	7	163710000	400950000	176200000	169520000	180710000	437260000	16371000	40095000	17620000	16952000	18071000	43726000	0.912724	-0.0706145	11
	LmjF.22.0460:mRNA-p1;LmjF.22.0420:mRNA-p1	40S ribosomal protein S15	30.8542	30.9383	31.3181	29.7228	30.4287	30.0407	0	323.31	332	9	10	10	9	9	10	9705200000	10288000000	13386000000	4430000000	7226600000	5522500000	1940999936	2057500032	2677299968	886009984	1445299968	1104499968	0.0174601	0.972771	10
	LmjF.32.2130:mRNA-p1	RNA recognition motif. (a.k.a. RRM, RBD, or RNP domain)	25.2543	23.3254	23.3396	22.3485	21.4848	25.2571	0	77.053	87	6	7	6	4	3	5	960560000	252260000	254750000	128170000	70436000	962370000	40023000	10511000	10615000	5340500	2934800	40099000	0.511017	0.942963	8
	LmjF.12.0520:mRNA-p1	vacuolar ATP synthase subunit	24.7505	25.0511	24.8103	24.2667	25.1104	24.8656	0	208.94	83	1	3	2	2	3	2	141130000	173820000	147110000	100920000	181110000	152850000	28226000	34764000	29421000	20184000	36223000	30569000	0.668628	0.123092	3
	LmjF.25.2120:mRNA-p1	eukaryotic translation initiation factor 3 subunit j	24.6077	25.4846	25.9267	24.8935	25.3397	25.433	0	102.29	127	3	3	3	3	3	3	255660000	469490000	637850000	311670000	424620000	452990000	25566000	46949000	63785000	31167000	42462000	45299000	0.794189	0.117622	4
	LmjF.36.4450:mRNA-p1	mitochondrial intermediate peptidase	23.551	23.1428	23.6044	21.4175	22.7276	22.6475	0	39.448	62	6	4	5	5	6	5	393270000	296370000	408120000	89632000	222250000	210240000	12290000	9261400	12754000	2801000	6945200	6570000	0.0596432	1.16856	8
	LmjF.33.0720:mRNA-p1;LmjF.15.1000:mRNA-p1	60S ribosomal protein L6	29.5329	29.8443	29.8998	28.9452	28.9767	29.1827	0	182.91	720	14	14	15	14	14	14	7767900000	9638800000	10017000000	5168700000	5282800000	6093700000	776790016	963880000	1001699968	516870016	528280000	609369984	0.0060368	0.724111	15
	LmjF.35.0330:mRNA-p1	3-keto-dihydrosphingosine reductase	23.9183	24.8216	24.2865	22.7172	23.5083	23.7919	0	25.597	79	4	5	5	4	4	3	301200000	563390000	388810000	131010000	226720000	275950000	15853000	29652000	20463000	6895300	11932000	14524000	0.0729963	1.00298	6
	LmjF.04.1170:mRNA-p1	Double RNA binding domain protein 3	28.9273	28.6605	28.4943	26.9189	27.4661	28.2127	0	323.31	484	8	11	10	9	10	9	6125800000	5091500000	4537500000	1522500000	2225000000	3733000000	510480000	424300000	378120000	126880000	185410000	311080000	0.0425662	1.16144	11
	LmjF.35.0240:mRNA-p1	60S ribosomal protein L30	28.3356	29.1653	29.2521	27.1935	28.6556	28.1897	0	323.31	270	6	7	7	7	7	6	2032400000	3612200000	3836400000	920880000	2537200000	1836900000	338740000	602030016	639400000	153480000	422860000	306150016	0.157379	0.904755	7
	LmjF.30.1830:mRNA-p1	splicing factor 3a	22.3827	22.5882	22.2796	20.2831	21.5971	22.302	0	92.6	81	4	6	5	4	6	5	218740000	252220000	203650000	51037000	126890000	206840000	5468500	6305400	5091200	1275900	3172300	5171100	0.162666	1.02274	9
	LmjF.07.1120:mRNA-p1	proteasome regulatory non-ATP-ase subunit	25.4177	25.9234	25.501	24.831	24.3653	24.898	0	207.86	119	5	6	5	6	4	5	448210000	636380000	474870000	298460000	216120000	312630000	44821000	63638000	47487000	29846000	21612000	31263000	0.0161968	0.915923	6
	LmjF.13.1190:mRNA-p1	adenylosuccinate synthetase	22.32	22.8081	22.9595	22.6641	22.9155	23.0975	0	147.37	118	6	8	8	9	11	9	214680000	301090000	334420000	272500000	324370000	367990000	5236000	7343600	8156600	6646300	7911600	8975400	0.441462	-0.196526	11
	LmjF.33.0650:mRNA-p1	hypothetical protein, conserved	21.2971	22.4289	22.405	21.5138	19.1775	21.9998	0	17.64	55	5	6	5	4	2	5	164910000	361360000	355430000	191640000	37948000	268400000	2576700	5646200	5553600	2994400	592940	4193800	0.292973	1.14658	12
	LmjF.34.0070:mRNA-p1	ascorbate peroxidase	22.1542	24.107	22.7913	22.5275	22.5918	23.1212	0	4.2817	59	2	3	2	2	2	2	70009000	271040000	108890000	90685000	94822000	136860000	4667300	18069000	7259000	6045600	6321400	9123700	0.677715	0.270686	4
	LmjF.28.0960:mRNA-p1;LmjF.30.3590:mRNA-p1	40S ribosomal protein S14	30.2222	30.4339	30.5606	29.2323	29.541	29.6124	0	298.27	538	10	12	11	11	11	11	7515100000	8702800000	9502300000	3784100000	4686800000	4924500000	1252499968	1450499968	1583699968	630680000	781129984	820750016	0.00349153	0.943677	12
	LmjF.31.1400:mRNA-p1	hypothetical protein, conserved	22.387	23.1302	22.7303	21.4809	22.5459	22.15	0	15.989	50	3	5	5	2	4	4	307150000	514110000	389680000	163900000	342910000	260610000	5484800	9180600	6958500	2926800	6123500	4653700	0.14169	0.690248	7
	LmjF.16.1180:mRNA-p1	coatomer delta subunit-like protein	24.0669	24.9967	23.7266	23.5203	21.0552	23.2763	0	81.537	192	5	9	7	6	3	5	351450000	669560000	277620000	240620000	43578000	203180000	17573000	33478000	13881000	12031000	2178900	10159000	0.131833	1.64617	11
	LmjF.34.2290:mRNA-p1	twinfilin	22.602	24.2585	23.2825	23.5676	22.4145	22.997	0	6.4476	20	3	3	2	4	2	3	114590000	361230000	183650000	223770000	100630000	150680000	6366100	20069000	10203000	12432000	5590500	8371400	0.543315	0.387932	5
	LmjF.14.1240:mRNA-p1	hypothetical protein, conserved	21.237	22.1997	21.9241	23.5133	22.0024	23.2506	0	6.6338	42	2	2	2	3	3	2	29659000	57804000	47753000	143670000	50417000	119760000	2471600	4817000	3979400	11973000	4201400	9979900	0.106563	-1.13516	3
	LmjF.09.0840:mRNA-p1	Uncharacterised protein family (UPF0160)	25.5768	26.1376	25.913	24.5726	25.1543	25.2716	0	61.304	137	6	6	7	6	7	5	800760000	1181100000	1010900000	399230000	597490000	648090000	50048000	73822000	63180000	24952000	37343000	40505000	0.0317461	0.876245	7
	LmjF.30.0730:mRNA-p1	co-chaperone GrpE	24.7108	26.5281	26.0591	26.1004	25.7614	26.1231	0	137.52	151	4	5	6	6	6	6	274600000	967710000	699150000	719480000	568790000	730890000	27460000	96771000	69915000	71948000	56879000	73089000	0.702101	-0.228998	9
	LmjF.28.0720:mRNA-p1	Sas10/Utp3/C1D family/Sas10 C-terminal domain containing protein	21.8021	22.4423	21.3621	21.7092	21.4036	20.6851	0	58.293	69	2	4	1	4	3	2	91415000	142480000	67385000	85711000	69356000	42148000	3656600	5699200	2695400	3428500	2774200	1685900	0.239339	0.602864	7
	LmjF.01.0420:mRNA-p1;LmjF.01.0410:mRNA-p1	ribosomal protein S7	28.383	29.2051	29.2536	27.6895	27.9384	28.3004	0	48.003	348	10	12	13	11	8	10	3500600000	6188900000	6400500000	2164500000	2572100000	3305800000	350060000	618889984	640049984	216450000	257210000	330580000	0.0436022	0.971163	14
	LmjF.36.2150:mRNA-p1	transmembrane emp24 domain-containing protein	23.9624	25.1335	24.6909	23.0929	23.7115	22.7337	0	53.847	61	2	3	2	2	2	1	228830000	515300000	379160000	125250000	192300000	97647000	16345000	36807000	27083000	8946600	13736000	6974800	0.0334748	1.41621	3
	LmjF.22.0030:mRNA-p1;LmjF.04.0470:mRNA-p1	60S ribosomal protein L11 (L5, L16)	27.3871	29.3129	28.5683	27.1937	27.3929	27.2618	0	323.31	282	10	8	8	6	8	8	1404300000	5335400000	3184300000	1228000000	1409800000	1287400000	175530000	666920000	398030016	153500000	176230000	160920000	0.113193	1.14002	11
	LmjF.06.0920:mRNA-p1	hypothetical protein, conserved	23.2285	22.5647	23.1912	21.4725	23.0076	22.9626	0	13.33	57	4	2	3	2	3	4	186740000	117870000	181970000	55289000	160220000	155310000	9828300	6203900	9577400	2909900	8432800	8174100	0.401756	0.513903	4
	LmjF.21.1760:mRNA-p1	centromere/microtubule binding protein cbf5	25.6823	26.7046	26.3614	25.2746	26.0316	25.4579	0	323.31	323	17	21	20	19	17	12	1507700000	3062300000	2413900000	1136500000	1920700000	1290500000	53846000	109370000	86212000	40589000	68596000	46088000	0.154314	0.661422	24
	LmjF.35.1250:mRNA-p1	monothiol glutaredoxin	26.1285	26.6947	26.3726	25.659	26.1977	26.0192	0	98.454	103	4	4	4	3	4	4	806950000	1194800000	955710000	582810000	846600000	748090000	73359000	108620000	86883000	52983000	76963000	68008000	0.125867	0.439955	6
	LmjF.11.0210:mRNA-p1	acidocalcisomal pyrophosphatase	24.382	25.6003	25.1954	24.6244	24.9621	24.8362	0	164.2	243	7	13	10	8	8	9	481000000	1119200000	845250000	569010000	719040000	658990000	21864000	50871000	38420000	25864000	32684000	29954000	0.535313	0.25166	15
	LmjF.32.0460:mRNA-p1	prostaglandin f synthase	24.2162	25.1473	24.7129	23.4212	24.055	23.5514	0	34.389	73	5	7	6	5	6	3	292340000	557410000	412480000	168490000	261430000	184400000	19490000	37161000	27499000	11233000	17429000	12294000	0.0373498	1.01624	8
	LmjF.03.0580:mRNA-p1	hypothetical protein, conserved	23.5513	23.9557	23.5162	23.2463	23.1364	23.6947	0	44.824	29	1	1	1	2	1	2	73757000	97619000	71983000	59704000	55322000	81461000	12293000	16270000	11997000	9950600	9220300	13577000	0.227635	0.315273	2
	LmjF.06.1270:mRNA-p1	coproporphyrinogen III oxidase	24.748	26.2952	25.6827	23.942	25.0914	25.5633	0	157.02	115	6	7	6	6	7	6	591720000	1729200000	1131100000	338450000	750730000	1041200000	28177000	82345000	53861000	16116000	35749000	49583000	0.342056	0.709732	8
	LmjF.28.2750:mRNA-p1;LmjF.28.2740:mRNA-p1	receptor for activated C kinase 1	26.9845	28.4209	27.9809	26.8189	27.6904	26.812	0	323.31	407	13	18	20	12	15	13	2257300000	6109200000	4503500000	2012400000	3682100000	2002900000	132780000	359369984	264910000	118380000	216590000	117820000	0.252607	0.688344	22
	LmjF.07.1140:mRNA-p1	peptide methionine sulfoxide reductase-like	22.2818	24.0481	23.5029	22.9732	23.3094	23.0508	0	27.736	52	2	4	3	3	4	3	71386000	242840000	166420000	115280000	145530000	121650000	5099000	17346000	11887000	8234300	10395000	8689100	0.769986	0.166462	4
	LmjF.13.0450:mRNA-p1	ALBA-domain protein 1	26.6661	28.0535	27.431	26.4456	26.6525	25.9615	0	48.895	163	5	6	5	5	5	4	851950000	2228600000	1447600000	731180000	843890000	522740000	106490000	278569984	180950000	91397000	105490000	65342000	0.0840938	1.03031	7
	LmjF.17.1400:mRNA-p1	otubain cysteine peptidase, Clan CA, family C65	22.0123	23.6066	23.1616	23.0838	23.8709	23.3693	0	18.891	80	2	4	3	3	5	3	63451000	191590000	140740000	133350000	230120000	162530000	4230100	12773000	9382900	8890100	15341000	10836000	0.384816	-0.51451	6
	LmjF.34.2780:mRNA-p1;LmjF.29.2860:mRNA-p1	40S ribosomal protein S19 protein	29.5405	29.9181	30.116	28.7035	29.0827	28.4278	0	323.31	458	10	11	12	7	10	10	4685300000	6086900000	6981800000	2622900000	3411200000	2166600000	780889984	1014499968	1163600000	437150016	568540032	361100000	0.0116011	1.12018	13
	LmjF.16.1065:mRNA-p1	ubiquitin fold modifier protein	26.1896	25.8366	25.9194	25.5025	24.865	25.3771	0	113.32	184	4	3	3	4	2	3	459190000	359550000	380780000	285210000	183330000	261470000	76532000	59925000	63464000	47535000	30556000	43578000	0.0298834	0.733705	4
	LmjF.31.0250:mRNA-p1	ATP-dependent RNA helicase	21.8668	23.0005	22.4129	21.3415	21.2389	20.9214	0	61.407	62	4	8	8	6	5	3	198870000	436340000	290370000	138180000	128700000	103270000	3824400	8391200	5584100	2657300	2474900	1985900	0.0229815	1.25944	12
	LmjF.29.2630:mRNA-p1	Present in the outer mitochondrial membrane proteome 24	22.9639	23.5193	22.2218	21.7198	22.0435	22.0564	0	165.71	138	6	7	4	6	5	5	564500000	829560000	337490000	238320000	298270000	300950000	8181100	12023000	4891200	3453900	4322800	4361600	0.0700284	0.96172	8
	LmjF.36.2250:mRNA-p1	developmentally regulated GTP-binding protein 1	24.4173	24.9001	24.2888	23.5188	24.0244	24.29	0	74.363	192	8	9	8	8	9	9	492900000	688800000	450910000	264420000	375400000	451260000	22405000	31309000	20496000	12019000	17063000	20512000	0.113754	0.591028	15
	LmjF.32.3870:mRNA-p1	myosin XXI	23.5423	24.2321	22.8235	21.5251	21.0481	22.9117	0	68.097	95	7	11	9	9	4	5	659650000	1064100000	400810000	162960000	117090000	426100000	12216000	19706000	7422400	3017800	2168300	7890800	0.0692719	1.70431	13
	LmjF.09.1050:mRNA-p1	MSP (Major sperm protein) domain containing protein	25.4276	26.8409	26.0418	25.2612	25.2391	25.8255	0	323.31	148	7	8	7	6	4	5	541580000	1442300000	828970000	482570000	475220000	713580000	45132000	120200000	69081000	40214000	39602000	59465000	0.217085	0.661498	8
	LmjF.35.2090:mRNA-p1	kinesin	21.1537	22.8463	22.9586	21.8267	22.0971	21.5785	0	48.885	57	3	5	7	5	4	5	83984000	271480000	293440000	133900000	161500000	112740000	2332900	7541100	8151200	3719500	4486200	3131600	0.465708	0.48547	7
	LmjF.36.0320:mRNA-p1	proteasome subunit beta type-2	22.5525	24.8581	24.872	23.3291	23.7871	23.1172	0	33.647	80	2	4	4	3	3	2	61515000	304120000	307050000	105380000	144750000	90988000	6151500	30412000	30705000	10538000	14475000	9098800	0.439091	0.683071	4
	LmjF.09.0770:mRNA-p1	oligopeptidase b	24.7512	25.771	25.2011	24.3201	24.2124	24.6123	0	192.95	245	9	12	11	11	9	10	988380000	2004100000	1350000000	733060000	680320000	897630000	28239000	57260000	38573000	20945000	19438000	25647000	0.0540993	0.859511	15
	LmjF.15.1207:mRNA-p1;LmjF.15.1203:mRNA-p1	60S acidic ribosomal protein P2	29.2222	29.2087	29.2642	28.3006	28.6631	28.6654	0	323.31	415	7	6	7	7	7	7	3131200000	3102200000	3223800000	1653200000	2125300000	2128700000	626249984	620440000	644750016	330630016	425049984	425740000	0.00489995	0.688649	8
	LmjF.03.0230:mRNA-p1	long chain fatty Acyl CoA synthetase	23.7339	24.1972	24.1175	22.4512	23.1346	23.0761	0	69.333	106	4	6	7	3	5	3	474350000	653990000	618850000	194970000	313110000	300660000	13951000	19235000	18201000	5734500	9209000	8842900	0.0124466	1.12889	7
	LmjF.35.1110:mRNA-p1	Rdx family	21.9517	23.2577	22.9582	21.5495	19.9172	20.6501	0	9.8221	54	2	2	2	2	1	1	68956000	170490000	138540000	52179000	16831000	27973000	4056200	10029000	8149300	3069300	990070	1645500	0.0305868	2.01696	2
	LmjF.28.0510:mRNA-p1	hypothetical protein, conserved	21.8149	21.5741	21.7338	20.6826	20.7399	21.2933	0	8.6951	33	2	3	2	2	2	2	81166000	68688000	76728000	37025000	38526000	56538000	3689400	3122200	3487600	1683000	1751200	2569900	0.0179464	0.802364	5
	LmjF.36.1430:mRNA-p1	translation elongation factor 1-beta	27.4664	26.2292	26.4221	25.5906	25.6548	26.9631	0	9.756	112	2	2	2	2	2	2	2039800000	865280000	989100000	555820000	581130000	1439200000	185440000	78662000	89919000	50529000	52830000	130830000	0.341205	0.636361	2
	LmjF.36.6320:mRNA-p1	Phosphatidylinositol 3-kinase tor1	20.6547	20.0445	19.9382	17.9967	18.8619	16.378	0	3.3704	21	4	3	1	2	2	1	216250000	141670000	131600000	34264000	62410000	11157000	1650800	1081400	1004600	261550	476410	85169	0.0316738	2.46693	7
	LmjF.30.1040:mRNA-p1	succinate dehydrogenase subunit 7	24.0169	25.6518	25.0578	24.915	25.21	24.7974	0	35.714	187	6	9	7	8	8	7	237660000	738080000	488970000	442870000	543380000	408230000	16975000	52720000	34926000	31634000	38813000	29159000	0.901087	-0.0652974	9
	LmjF.30.2350:mRNA-p1	sphingosine 1-phosphate lyase	21.7168	23.1995	22.8544	21.7186	22.2613	21.9108	0	13.643	61	3	4	3	1	2	2	89616000	250450000	197170000	89727000	130700000	102520000	3446800	9632600	7583400	3451000	5027100	3942900	0.257739	0.626677	5
	LmjF.28.2080:mRNA-p1	DEAD-box ATP-dependent RNA helicase, mitochondrial	25.9415	26.1455	26.039	25.2986	25.1499	25.4961	0	153.5	71	6	6	8	3	5	5	1997700000	2301200000	2137300000	1279300000	1154100000	1467100000	64443000	74232000	68946000	41269000	37228000	47326000	0.00333764	0.727151	12
	LmjF.35.3800:mRNA-p1;LmjF.35.3790:mRNA-p1	60S ribosomal protein L23	28.4746	28.6645	28.6335	27.9987	28.438	27.9655	0	132.75	380	10	15	12	12	10	11	2984000000	3403900000	3331400000	2145600000	2909300000	2096800000	373000000	425489984	416420000	268200000	363660000	262100000	0.0488927	0.456775	16
	LmjF.35.3310:mRNA-p1	Leucine Rich repeats (2 copies)	24.0583	24.8972	24.4374	24.4746	24.9024	24.5811	0	97.349	137	6	7	5	6	6	6	314440000	562450000	408940000	419620000	564480000	451770000	17469000	31247000	22719000	23312000	31360000	25098000	0.530289	-0.188386	7
	LmjF.06.0620:mRNA-p1	Putative Phosphatase/Protein of unknown function DUF89	21.8045	21.0141	21.0986	21.9209	22.2323	22.3778	0	54.73	52	4	3	4	4	3	4	175810000	101650000	107790000	190580000	236490000	261600000	3662700	2117700	2245500	3970400	4926900	5449900	0.0375774	-0.87125	6
	LmjF.36.6760:mRNA-p1	ATP synthase delta (OSCP) subunit	24.9264	25.988	25.8592	25.2737	23.6277	25.8787	0	6.4444	85	3	4	3	4	2	3	478290000	998310000	913020000	608460000	194420000	925460000	31886000	66554000	60868000	40564000	12961000	61697000	0.426311	0.664518	5
	LmjF.31.1220:mRNA-p1	Pyrophosphate-energized vacuolar membrane proton pump 1	28.1289	28.9733	28.67	28.3265	28.3548	28.6276	0	323.31	823	23	24	24	25	23	23	7044400000	12648000000	10250000000	8078400000	8238800000	9953400000	293520000	527020000	427100000	336600000	343280000	414729984	0.591276	0.154432	26
	LmjF.33.1030:mRNA-p1	Protein prenyltransferase alpha subunit repeat	21.7964	23.3823	20.6967	21.7117	22.6539	22.6708	0	7.9318	21	2	5	2	3	4	4	76489000	229620000	35689000	72127000	138590000	140220000	3642300	10934000	1699500	3434600	6599500	6677300	0.669453	-0.387018	6
	LmjF.29.2830:mRNA-p1	RNA recognition motif. (a.k.a. RRM, RBD, or RNP domain)	27.2738	27.8117	27.9157	26.7688	27.3834	26.9202	0	323.31	369	8	8	8	8	7	6	973610000	1413500000	1519200000	686070000	1050400000	761980000	162270000	235590000	253200000	114340000	175070000	127000000	0.0770111	0.642954	11
	LmjF.03.0600:mRNA-p1	arginine N-methyltransferase	23.5421	24.4825	24.2976	23.2026	24.1967	24.1987	0	105.45	98	6	6	7	6	6	6	293170000	562550000	494890000	231690000	461460000	462120000	12215000	23440000	20621000	9653600	19228000	19255000	0.611701	0.241387	7
	LmjF.07.0190:mRNA-p1	protein phosphatase 2A, regulatory subunit B	21.7075	23.2158	23.098	21.1179	20.6147	21.5208	0	29.644	65	2	4	4	3	1	3	71918000	204590000	188540000	47791000	33718000	63189000	3424600	9742300	8978300	2275700	1605600	3009000	0.0447469	1.58931	5
	LmjF.27.0300:mRNA-p1	methylmalonyl-coenzyme a mutase	19.0764	21.751	18.8822	20.1463	21.5352	18.8814	0	18.399	43	1	2	1	2	2	1	18795000	120000000	16428000	39458000	103330000	16419000	552790	3529400	483180	1160500	3039000	482910	0.824518	-0.284437	6
	LmjF.07.0510:mRNA-p1;LmjF.07.0500:mRNA-p1	60S ribosomal protein L7a	30.0105	30.0229	29.9535	29.2831	29.3388	29.4724	0	323.31	960	20	17	19	17	17	23	11897000000	11999000000	11437000000	7186100000	7468700000	8193500000	1081600000	1090899968	1039699968	653289984	678969984	744860032	0.000465088	0.630865	25
	LmjF.28.1920:mRNA-p1	Double-stranded DNA-binding domain containing protein	23.3661	22.1985	22.583	20.9592	22.4432	21.3984	0	272.07	57	2	1	1	1	2	2	86494000	38505000	50262000	16310000	45621000	22113000	10812000	4813100	6282700	2038700	5702600	2764100	0.116363	1.11561	7
	LmjF.22.1160:mRNA-p1	hypothetical protein, conserved	21.6791	21.608	21.1409	19.5258	20.9639	20.2882	0	10.248	13	3	2	2	1	2	2	77230000	73516000	53182000	17362000	47041000	29449000	3357800	3196300	2312300	754860	2045300	1280400	0.0533368	1.21669	4
	LmjF.35.0980:mRNA-p1	aldose 1-epimerase-like protein	22.7613	24.3976	24.9927	22.9912	23.2643	24.2361	0	36.067	13	2	3	3	3	2	3	127970000	397820000	600940000	150070000	181350000	355680000	7109400	22101000	33385000	8337300	10075000	19760000	0.51036	0.553366	3
	LmjF.33.0570:mRNA-p1	hypothetical protein, conserved	23.7205	24.2377	23.9851	22.8333	23.2691	22.0049	0	49.313	89	4	5	4	2	4	2	304070000	435200000	365310000	164410000	222400000	92592000	13822000	19782000	16605000	7473300	10109000	4208700	0.0329334	1.27862	5
	LmjF.35.4880:mRNA-p1	TPR repeat	23.1469	24.6985	24.5866	23.2466	23.649	22.5909	0	8.1108	52	5	6	6	3	3	3	167180000	490090000	453500000	179140000	236770000	113720000	9287900	27227000	25195000	9952300	13154000	6317500	0.16976	0.981857	6
	LmjF.14.0650:mRNA-p1	fatty acid elongase	25.9405	27.0537	26.892	26.2654	26.3141	26.1721	0	10.67	141	3	4	4	4	4	3	772790000	1671800000	1494400000	967930000	1001200000	907370000	64399000	139310000	124540000	80661000	83432000	75614000	0.340357	0.378226	4
	LmjF.15.0970:mRNA-p1	E1-like ubiquitin-activating enzyme	25.1428	25.8674	25.6585	23.5971	25.1357	24.9049	0	323.31	140	4	6	4	4	4	4	592760000	979480000	847450000	203030000	589810000	502600000	37047000	61217000	52965000	12689000	36863000	31413000	0.12672	1.01041	6
	LmjF.13.1680:mRNA-p1	pyrroline-5-carboxylate reductase	24.9531	24.9812	24.5031	24.957	23.7524	24.9324	0	120.53	173	4	4	5	5	4	4	422250000	430580000	309120000	423420000	183710000	416240000	32481000	33121000	23778000	32570000	14131000	32019000	0.567855	0.265212	7
	LmjF.13.1140:mRNA-p1	Alpha/beta hydrolase family	22.2013	22.9019	21.6987	21.6401	21.5237	22.6732	0	12.173	50	2	3	3	3	2	3	91625000	148900000	64671000	62098000	57285000	127080000	4822400	7837100	3403800	3268300	3015000	6688400	0.558948	0.32162	4
	LmjF.18.1080:mRNA-p1	cAMP-dependent protein kinase catalytic subunit 3	22.4177	22.8808	22.6517	21.8041	22.5965	22.8261	0	22.643	30	2	2	2	3	3	3	106450000	146740000	125200000	69574000	120500000	141290000	5602800	7723200	6589400	3661800	6342100	7436100	0.51405	0.241145	4
	LmjF.11.1030:mRNA-p1;LmjF.13.0400:mRNA-p1	hypothetical protein, conserved	25.7051	26.5502	26.1941	25.2532	25.0379	25.8688	0	62.521	136	3	3	3	4	3	3	492330000	884390000	690970000	359930000	310030000	551500000	54703000	98266000	76775000	39993000	34448000	61277000	0.0942205	0.763145	4
	LmjF.20.1510:mRNA-p1	hypothetical protein, conserved	19.3081	21.8554	18.383	19.5418	20.8092	18.7417	0.0083555	1.4927	10	1	2	1	2	2	1	55823000	326320000	29398000	65637000	158010000	37697000	649110	3794400	341840	763230	1837300	438340	0.905756	0.1513	2
	LmjF.02.0260:mRNA-p1	small GTP binding protein rab6-like protein	21.1541	23.2999	23.0972	21.7742	23.0887	22.5464	0	51.263	40	1	4	4	2	4	3	30337000	134250000	116650000	46627000	115970000	79633000	2333600	10327000	8973200	3586700	8920800	6125600	0.954752	0.0472825	4
	LmjF.05.0450:mRNA-p1	hypothetical protein, conserved	23.7629	26.2343	25.456	24.8436	25.5017	24.668	0	113.76	175	4	7	6	5	6	5	170820000	947310000	552320000	361280000	570100000	319870000	14235000	78943000	46026000	30107000	47509000	26656000	0.858665	0.146648	9
	LmjF.28.2560:mRNA-p1;LmjF.28.2555:mRNA-p1	40S ribosomal protein S17	28.441	29.2529	29.0931	28.288	27.7766	27.7057	0	105.23	430	8	9	9	8	8	8	2915300000	5117800000	4581200000	2622000000	1839500000	1751200000	364409984	639720000	572640000	327750016	229930000	218900000	0.0311668	1.00552	10
	LmjF.30.3690:mRNA-p1	Protein of unknown function (DUF3808)	23.4791	24.2256	23.9414	22.5993	23.1718	23.1514	0	14.045	97	6	7	7	4	5	5	350790000	588520000	483290000	190630000	283490000	279500000	11693000	19617000	16110000	6354300	9449500	9316800	0.0341435	0.907895	8
	LmjF.01.0570:mRNA-p1	tricarboxylate carrier	22.5615	23.5322	22.836	22.3391	21.7253	21.5166	0	30.188	65	2	2	1	2	1	1	105230000	206220000	127290000	90197000	58941000	51003000	6189900	12131000	7487400	5305700	3467100	3000200	0.0424949	1.11623	4
	LmjF.36.4440:mRNA-p1	hypothetical protein, conserved	21.9839	21.8585	21.2463	20.2053	21.5422	21.1105	0	88.686	47	2	2	1	1	2	2	66363000	60838000	39802000	19342000	48861000	36226000	4147700	3802400	2487600	1208900	3053800	2264100	0.177599	0.74358	6
	LmjF.27.1870:mRNA-p1	trypanothione synthetase	24.2818	25.911	25.4366	24.386	25.253	24.3878	0	40.266	259	7	15	13	10	13	10	713860000	2208300000	1589500000	767330000	1399500000	768290000	20396000	63094000	45414000	21924000	39986000	21951000	0.396714	0.534211	16
	LmjF.35.0600:mRNA-p1;LmjF.32.0880:mRNA-p1	60S ribosomal protein L18a	29.4456	29.9806	29.8686	28.3179	29.1312	28.9097	0	323.31	702	15	15	15	11	14	15	6580600000	9534800000	8822100000	3011400000	5291700000	4538600000	731169984	1059400000	980240000	334609984	587969984	504289984	0.0286267	0.97868	16
	LmjF.22.1630:mRNA-p1	ccr4-not transcription complex subunit	23.7039	24.597	24.3407	23.3435	22.9243	22.616	0	120.87	51	3	3	3	3	2	3	163970000	304520000	254950000	127730000	95518000	77139000	13664000	25377000	21246000	10644000	7959800	6428300	0.0209358	1.25258	3
	LmjF.19.1400:mRNA-p1	hypothetical protein, conserved	21.8847	24.7347	24.0655	22.9526	22.8269	22.7009	0	79.367	75	1	6	3	5	2	3	54209000	390870000	245790000	113640000	104160000	95452000	3872100	27919000	17556000	8117400	7439900	6818000	0.442714	0.734845	7
	LmjF.21.1710:mRNA-p1	cytochrome c oxidase subunit VI	24.8245	26.2895	25.7479	25.9809	26.1956	25.3202	0	100.19	352	6	6	7	6	6	6	297110000	820200000	563490000	662280000	768520000	418920000	29711000	82020000	56349000	66228000	76852000	41892000	0.695188	-0.211612	8
	LmjF.35.1730:mRNA-p1	casein kinase II	21.417	23.7463	23.5335	22.1729	23.1575	22.2056	0	40.972	77	3	7	5	5	5	5	58802000	295510000	254990000	99291000	196480000	101570000	2800100	14072000	12142000	4728200	9356300	4836700	0.657994	0.386972	11
	LmjF.28.1350:mRNA-p1	haloacid dehalogenase-like hydrolase-like protein	20.9888	23.5042	23.3335	21.7266	22.111	22.145	0	140.29	80	3	3	4	2	4	3	35377000	202270000	179690000	58994000	77009000	78842000	2081000	11898000	10570000	3470300	4529900	4637800	0.49645	0.614615	4
	LmjF.36.1650:mRNA-p1	proteasome subunit beta type-5	22.2575	24.8333	24.5639	23.2196	23.6368	23.012	0	43.188	89	3	7	7	6	6	4	90253000	538070000	446430000	175820000	234770000	152250000	5014000	29893000	24802000	9767500	13043000	8458500	0.516466	0.595495	10
	LmjF.29.0140:mRNA-p1	DNA-directed RNA polymerase II subunit 3	22.6635	23.8465	23.4131	22.6085	22.9716	22.9896	0	11.032	39	3	4	4	3	4	4	119580000	271520000	201060000	115110000	148050000	149910000	6643600	15084000	11170000	6394900	8225100	8328400	0.286508	0.451159	5
	LmjF.36.5590:mRNA-p1	adenylyl cyclase-associated protein	24.9818	26.2245	25.8422	24.8201	25.1674	25.9092	0	38.418	138	3	5	3	3	4	4	331340000	784060000	601560000	296210000	376840000	630170000	33134000	78406000	60156000	29621000	37684000	63017000	0.47552	0.383891	5
	LmjF.10.1160:mRNA-p1	Ras-related protein RabX1	25.7115	26.7474	26.7651	26.1691	26.1572	26.0837	0	323.31	245	9	10	12	11	9	8	824160000	1689900000	1710700000	1131800000	1122500000	1066800000	54944000	112660000	114050000	75454000	74834000	71120000	0.480726	0.271304	14
	LmjF.25.1190:mRNA-p1;LmjF.34.0440:mRNA-p1	ribosomal protein S25	29.8388	29.914	30.0486	28.7222	28.5024	28.8537	0	323.31	544	8	8	8	6	6	6	4801000000	5058000000	5552500000	2214200000	1901300000	2425400000	960190016	1011600000	1110499968	442849984	380260000	485089984	0.000484525	1.24099	9
	LmjF.34.2700:mRNA-p1	eukaryotic translation initiation factor 3 subunit g	27.6757	27.7057	27.9209	27.1864	27.2429	27.4296	0	298.16	364	8	7	6	7	7	9	2358300000	2407900000	2795300000	1680100000	1747200000	1988500000	214390000	218900000	254120000	152730000	158830000	180770000	0.0107133	0.481132	9
	LmjF.30.0560:mRNA-p1	hypothetical protein, conserved	25.0208	25.4641	25.0671	25.2425	24.4215	23.6082	0	159.6	248	11	10	10	10	6	6	646830000	879440000	667860000	754250000	426940000	242960000	34043000	46286000	35151000	39697000	22470000	12787000	0.197571	0.75993	14
	LmjF.28.2910:mRNA-p1	glutamate dehydrogenase	19.1934	21.6313	21.0083	20.2765	19.8078	20.4926	0	26.047	87	2	4	4	3	3	4	20384000	110450000	71718000	43185000	31206000	50159000	599520	3248500	2109300	1270100	917820	1475300	0.610384	0.418729	10
	LmjF.15.1470:mRNA-p1	ribosomal protein S6	29.0866	28.546	29.156	27.6305	28.6924	28.41	0	323.31	237	6	4	5	5	5	5	3990700000	2743400000	4187200000	1454600000	3036400000	2496700000	570099968	391910016	598169984	207790000	433769984	356670016	0.138866	0.685216	8
	LmjF.21.0190:mRNA-p1	hypothetical protein, conserved	21.6842	22.551	21.3783	19.5973	20.6988	21.4312	0	36.442	49	5	7	5	2	4	5	134790000	245800000	109030000	31728000	68080000	113110000	3369700	6145000	2725800	793200	1702000	2827700	0.112277	1.29537	8
	LmjF.11.0970:mRNA-p1;LmjF.11.0960:mRNA-p1	40S ribosomal protein S5	29.4923	30.6726	30.7452	28.6429	28.9995	29.0966	0	323.31	905	15	16	16	15	14	16	6797100000	15403000000	16198000000	3772200000	4830200000	5166400000	755230016	1711500032	1799800064	419140000	536689984	574040000	0.0316095	1.3904	18
	LmjF.24.0420:mRNA-p1	ubiquitin carboxyl-terminal hydrolase	23.6437	25.001	24.4603	24.1433	24.2612	24.4013	0	39.298	157	6	9	7	5	7	7	249010000	637960000	438580000	352060000	382030000	421000000	13106000	33577000	23083000	18529000	20107000	22158000	0.816035	0.0997403	10
	LmjF.08.0550:mRNA-p1	eukaryotic translation initiation factor 2 beta subunit	27.3591	27.9472	27.6371	26.654	26.7913	27.2735	0	323.31	379	12	12	12	9	12	11	2410100000	3623100000	2922200000	1478400000	1625900000	2271300000	172150000	258790000	208730000	105600000	116140000	162230000	0.0428942	0.741523	15
	LmjF.11.0580:mRNA-p1	cytochrome b5	21.8687	23.4927	23.0556	22.4304	23.1262	21.3339	0	5.328	29	2	2	2	2	2	1	30636000	94420000	69743000	45218000	73242000	21146000	3829500	11803000	8717900	5652200	9155300	2643200	0.514543	0.508838	3
	LmjF.33.1570:mRNA-p1	ribulose-5-phosphate 3-epimerase	21.4912	24.7539	24.1639	23.3793	23.6834	23.2654	0	19.183	86	1	2	2	2	2	2	32425000	311210000	206740000	120020000	148180000	110920000	2947800	28292000	18795000	10911000	13471000	10083000	0.980011	0.0269629	3
	LmjF.36.3750:mRNA-p1	40S ribosomal protein S27-1	28.8204	28.6636	29.1742	27.765	28.4731	28.2137	0	128.23	178	3	4	5	3	5	3	1896200000	1700800000	2423100000	912370000	1490400000	1245200000	474040000	425209984	605779968	228090000	372600000	311300000	0.045373	0.735481	6
	LmjF.08.1260:mRNA-p1;LmjF.08.1222:mRNA-p1	hypothetical protein, conserved	26.5155	27.2103	27.1379	25.9187	25.9443	25.348	0	76.688	143	3	4	4	4	4	4	671500000	1087000000	1033800000	444030000	451950000	298960000	95928000	155280000	147680000	63433000	64565000	42708000	0.0143847	1.21755	5
	LmjF.28.0450:mRNA-p1	DIS3-like exonuclease	23.0412	23.1565	22.9167	22.2807	22.6912	22.6476	0	40.965	116	5	8	8	6	7	7	353900000	383330000	324630000	208890000	277670000	269400000	8631700	9349600	7917800	5095000	6772400	6570800	0.0278166	0.498276	11
	LmjF.35.0580:mRNA-p1	SNF-7-like protein, conserved	14	14	14	14	14	14	0	44.18	34	0	0	0	0	0	0	0	0	0	0	0	0	0	0	0	0	0	0	1	0	4
	LmjF.36.3620:mRNA-p1	EF-hand domain pair	24.7816	24.6946	25.2621	24.3705	23.7286	24.7777	0	21.291	59	1	2	1	1	1	1	173040000	162920000	241440000	130130000	83401000	172570000	28841000	27153000	40240000	21689000	13900000	28762000	0.153303	0.62055	4
	LmjF.11.0930:mRNA-p1	hypothetical protein, conserved	22.4833	21.1025	21.2448	21.6549	22.0081	22.3261	0	161.19	37	3	2	3	3	3	3	105540000	40529000	44728000	59438000	75923000	94644000	5863200	2251600	2484900	3302100	4217900	5258000	0.465641	-0.386198	6
	LmjF.23.0547:mRNA-p1	hypothetical protein, conserved	23.1395	23.4848	23.0804	21.8534	21.9861	22.7721	0	126.6	90	5	6	6	5	5	5	351130000	446090000	337030000	143980000	157850000	272190000	9240200	11739000	8869200	3789000	4154100	7162900	0.030164	1.03102	6
	LmjF.35.1900:mRNA-p1;LmjF.35.1890:mRNA-p1;LmjF.35.1880:mRNA-p1	60S ribosomal protein L5	30.5938	31.0866	30.8177	29.8868	29.7372	30.053	0	323.31	1160	20	18	21	18	18	18	14585000000	20524000000	17032000000	8934300000	8054400000	10025000000	1620499968	2280399872	1892499968	992700032	894940032	1113900032	0.00512627	0.940369	25
	LmjF.04.1130:mRNA-p1	cytochrome c oxidase assembly factor	20.5821	22.6457	21.6928	20.9664	20.885	21.1207	0	19.703	17	1	3	2	2	2	2	21976000	91869000	47460000	28684000	27110000	31922000	1569700	6562100	3390000	2048900	1936500	2280200	0.340147	0.64949	4
	LmjF.31.1210:mRNA-p1		21.7671	22.0904	21.8255	22.3711	22.8559	22.7506	0	323.31	257	25	25	25	35	36	36	835170000	1044900000	869650000	1269400000	1776400000	1651400000	3569100	4465500	3716400	5424600	7591300	7057100	0.0125983	-0.764884	46
	LmjF.28.2210:mRNA-p1	glycoprotein 96-92	22.4907	24.0766	23.757	22.0549	23.3641	23.1342	0	132.52	102	3	6	4	3	7	7	147330000	442300000	354420000	108930000	269920000	230150000	5893400	17692000	14177000	4357100	10797000	9206200	0.402024	0.590357	14
	LmjF.21.0730:mRNA-p1	60S ribosomal protein L36	30.8097	30.3978	30.7697	29.6725	30.0504	29.8276	0	103.45	569	13	10	11	12	13	13	9410300000	7073300000	9153600000	4278300000	5559500000	4764000000	1882099968	1414700032	1830700032	855660032	1111900032	952809984	0.00909068	0.808945	13
	LmjF.33.1590:mRNA-p1	3-ketoacyl-CoA reductase	25.6872	27.2933	26.7427	25.8653	26.0408	25.1214	0	31.43	150	7	9	10	8	9	9	702360000	2138300000	1459800000	794680000	897450000	474500000	54028000	164480000	112290000	61129000	69035000	36500000	0.177078	0.898541	12
	LmjF.20.1570:mRNA-p1;LmjF.20.1560:mRNA-p1	amidohydrolase	24.4286	26.813	26.5836	23.9973	25.5487	25.8975	0	275.79	183	3	3	3	3	4	4	338710000	1768600000	1508500000	251190000	736210000	937570000	22581000	117900000	100570000	16746000	49081000	62505000	0.453857	0.793925	4
	LmjF.08.0470:mRNA-p1	small ubiquitin protein	23.9214	25.247	24.8456	24.8298	24.6129	24.148	0	8.9473	101	1	3	3	3	3	3	111210000	278740000	211030000	208740000	179600000	130120000	15888000	39820000	30148000	29820000	25657000	18589000	0.764948	0.141137	3
	LmjF.28.0040:mRNA-p1	hypothetical protein, conserved	23.8531	23.0762	23.1542	21.5983	22.6664	22.0071	0	11.716	41	4	5	5	4	4	4	772830000	451010000	476080000	161920000	339490000	214960000	15153000	8843400	9334800	3174900	6656700	4214900	0.0329548	1.27058	5
	LmjF.09.1420:mRNA-p1	hypothetical protein, conserved	24.5578	25.0235	25.2419	24.6526	24.5699	24.2921	0	18.712	31	3	2	3	3	3	3	172880000	238740000	277760000	184610000	174330000	143800000	24697000	34106000	39680000	26373000	24904000	20543000	0.12987	0.436229	4
	LmjF.11.0630:mRNA-p1;LmjF.11.0620:mRNA-p1	metallo-peptidase, Clan MF, Family M17	25.915	27.2754	26.3352	25.205	25.5849	25.8777	0	74.59	147	5	6	6	4	4	6	1518500000	3898800000	2031900000	928250000	1207900000	1479700000	63271000	162450000	84661000	38677000	50328000	61653000	0.0999611	0.952719	6
	LmjF.29.0850:mRNA-p1	High mobility group protein TDP1	28.1208	27.4199	27.6907	24.3045	25.1378	25.4229	0	195.65	455	11	9	11	5	6	6	3794400000	2334300000	2816400000	269360000	479920000	584770000	291870016	179560000	216640000	20720000	36917000	44983000	0.00207692	2.78873	12
	LmjF.27.1020:mRNA-p1	hypothetical protein, conserved	24.066	24.8029	24.5766	23.7448	23.4814	22.5345	0	47.832	40	4	6	5	4	4	3	193190000	321970000	275230000	154630000	128820000	66829000	17562000	29270000	25021000	14057000	11711000	6075300	0.0452465	1.22828	7
	LmjF.16.0290:mRNA-p1	proteasome 26S non-ATPase subunit 9	23.0084	24.0858	24.0585	22.9346	23.1572	23.2761	0	51.503	69	3	3	4	2	3	3	101250000	213660000	209660000	96202000	112250000	121890000	8437900	17805000	17472000	8016800	9354500	10158000	0.181727	0.594946	5
	LmjF.15.0660:mRNA-p1	hypothetical protein, conserved	23.9232	24.0305	24.1317	20.151	23.5673	23.2251	0	4.1019	38	2	3	3	1	3	2	190890000	205630000	220580000	13972000	149160000	117660000	15907000	17136000	18381000	1164300	12430000	9805100	0.190264	1.71398	3
	LmjF.24.2080:mRNA-p1;LmjF.24.2070:mRNA-p1	40S ribosomal protein S8	29.5181	30.1915	30.1587	28.8282	29.1514	29.3561	0	323.31	393	10	9	10	8	9	10	6150800000	9809300000	9588800000	3812900000	4770000000	5497500000	768849984	1226200064	1198599936	476609984	596259968	687190016	0.0343952	0.844214	10
	LmjF.23.0340:mRNA-p1	(H+)-ATPase G subunit	27.958	27.8616	27.9437	26.7065	26.8344	26.9293	0	101.63	68	3	3	3	3	3	3	1043000000	975520000	1032600000	438050000	478660000	511200000	260740000	243880000	258160000	109510000	119660000	127800000	0.000103312	1.09772	3
	LmjF.21.1550:mRNA-p1;LmjF.20.1650:mRNA-p1	40S ribosomal protein S11	27.6133	28.9234	28.8183	27.1528	27.2634	27.097	0	323.31	230	10	8	10	7	10	8	1642600000	4073000000	3786600000	1193700000	1288800000	1148400000	205320000	509120000	473329984	149210000	161100000	143550000	0.0389085	1.28062	12
	LmjF.16.0530:mRNA-p1	dihydroorotate dehydrogenase (fumarate)	25.5342	26.8576	26.4128	25.2386	26.4327	26.4571	0	220.88	107	6	7	6	6	7	7	728860000	1824000000	1340100000	593830000	1358700000	1381900000	48591000	121600000	89341000	39589000	90583000	92128000	0.70764	0.225368	7
	LmjF.27.2200:mRNA-p1	thioredoxin	23.928	23.1025	23.6629	22.065	23.1907	23.816	0	46.564	42	1	2	3	2	2	3	191520000	108080000	159370000	52651000	114890000	177220000	15960000	9006300	13281000	4387600	9574100	14768000	0.394508	0.540548	5
	LmjF.26.1850:mRNA-p1	Engulfment and cell motility domain-containing protein	22.376	23.2591	22.5956	20.7271	22.4241	22.2224	0	30.085	33	3	3	3	2	3	3	97980000	180710000	114090000	31243000	101300000	88082000	5443300	10039000	6338100	1735700	5627500	4893500	0.186127	0.952399	4
	LmjF.28.1730:mRNA-p1	proteasome regulatory non-ATP-ase subunit 2	22.939	24.8016	24.0939	23.4995	23.7787	23.8637	0	72.631	189	8	16	14	12	13	13	329700000	1199000000	734160000	486210000	590030000	625850000	8041400	29243000	17906000	11859000	14391000	15265000	0.698168	0.230892	17
	LmjF.30.1360:mRNA-p1	serine/threonine protein kinase RIO2	22.6011	22.9413	21.3999	20.8546	21.1366	21.477	0	7.585	29	3	2	3	3	3	3	209950000	265790000	91311000	62571000	76081000	96322000	6362000	8054200	2767000	1896100	2305500	2918900	0.0818911	1.158	5
	LmjF.16.0250:mRNA-p1	protein tyrosine phosphatase-likie protein	22.8026	24.2324	23.2964	22.2794	23.3559	22.7467	0	68.521	70	3	4	3	2	4	4	87790000	236510000	123630000	61089000	128840000	84456000	7315900	19709000	10302000	5090700	10736000	7038000	0.281499	0.649752	6
	LmjF.19.0300:mRNA-p1	RNA binding protein	22.8352	25.0555	24.0673	23.905	24.1782	22.4734	0	205.4	180	3	8	6	6	6	6	112240000	523060000	263670000	235620000	284740000	87350000	7482900	34871000	17578000	15708000	18983000	5823400	0.604399	0.467109	15
	LmjF.34.4600:mRNA-p1	1,2-Dihydroxy-3-keto-5-methylthiopentene dioxygenase	24.2328	24.8568	24.6965	24.2207	24.2994	23.8996	0	9.817	85	6	7	7	7	4	5	236580000	364600000	326270000	234620000	247760000	187790000	19715000	30383000	27189000	19551000	20647000	15649000	0.111246	0.455446	11
	LmjF.35.5040:mRNA-p1	polyadenylate-binding protein 1	26.3543	26.8898	26.2908	26.4338	26.4544	26.7771	0	323.31	1268	21	25	22	28	23	28	2402000000	3481700000	2298700000	2538300000	2574700000	3220100000	85787000	124350000	82097000	90652000	91954000	115000000	0.853088	-0.0434634	45
	LmjF.24.1490:mRNA-p1	WD domain, G-beta repeat	22.7965	21.2884	20.7762	22.518	20.8696	22.8926	0	5.2473	33	3	1	1	3	2	3	101990000	35856000	25141000	84085000	26822000	109010000	7285100	2561200	1795800	6006100	1915900	7786700	0.614831	-0.473022	3
	LmjF.33.3150:mRNA-p1;LmjF.19.0390:mRNA-p1	40S ribosomal protein S13	28.4007	29.4351	29.1839	27.6336	28.1974	27.7976	0	264.81	499	14	15	15	12	9	11	2835000000	5807000000	4878800000	1665800000	2462300000	1866300000	354380000	725870016	609849984	208230000	307790016	233290000	0.03301	1.13041	17
	LmjF.10.0510:mRNA-p1	glycerol-3-phosphate dehydrogenase [NAD+], glycosomal	24.4024	24.8085	24.6858	21.6157	23.8295	23.414	0	10.316	38	3	3	3	1	2	2	354800000	470120000	431800000	51416000	238520000	178830000	22175000	29383000	26987000	3213500	14907000	11177000	0.0716812	1.67915	3
	LmjF.32.2710:mRNA-p1;LmjF.32.2690:mRNA-p1	ribosomal protein L27	28.544	28.7016	28.8618	27.6339	28.079	28.0074	0	75.688	220	11	11	12	11	10	11	2739700000	3055900000	3414700000	1457900000	1984800000	1888800000	391390016	436560000	487820000	208270000	283540000	269820000	0.00863459	0.79571	13
	LmjF.29.0780:mRNA-p1	U-box domain protein	23.0992	24.7877	24.6909	23.2797	23.2035	23.6731	0	323.31	103	4	5	6	6	3	6	215650000	695120000	649990000	244400000	231820000	321020000	8985400	28963000	27083000	10183000	9659200	13376000	0.227294	0.807156	6
	LmjF.19.0440:mRNA-p1	nucleosome assembly protein	25.675	26.7204	26.5184	26.0899	26.3502	26.1303	0	142.23	227	5	5	5	5	6	6	857150000	1769100000	1538000000	1142700000	1368700000	1175300000	53572000	110570000	96123000	71422000	85546000	73453000	0.746356	0.114454	7
	LmjF.20.1280:mRNA-p1	small myristoylated protein 4	25.1323	26.4179	26.3109	26.4256	26.967	25.8512	0	323.31	143	2	3	4	4	3	4	257430000	627600000	582720000	630950000	918240000	423710000	36776000	89657000	83246000	90135000	131180000	60530000	0.42788	-0.460884	4
	LmjF.17.1160:mRNA-p1	UDP-sugar pyrophosphorylase	21.2064	22.1253	22.0391	20.1099	21.5651	22.87	0	15.991	13	1	2	3	2	1	3	72591000	137250000	129290000	33947000	93084000	229970000	2419700	4574900	4309600	1131600	3102800	7665600	0.762095	0.275263	3
	LmjF.30.3730:mRNA-p1;LmjF.30.3720:mRNA-p1	60S acidic ribosomal protein P2	28.0071	26.1354	26.7544	25.772	26.403	26.0843	0	215.79	214	5	4	4	4	4	4	1888300000	515990000	792450000	401090000	621150000	498020000	269760000	73713000	113210000	57299000	88736000	71145000	0.204059	0.87922	5
	LmjF.35.0970:mRNA-p1	aldose 1-epimerase	23.9424	25.1335	24.5362	23.2917	24.1999	24.5072	0	208.42	163	2	5	4	4	5	4	338550000	773000000	510930000	215630000	404700000	500760000	16121000	36809000	24330000	10268000	19271000	23846000	0.343852	0.5378	10
	LmjF.34.4130:mRNA-p1	Protein of unknown function (DUF1620)	24.3352	25.2147	25.2117	22.4375	24.4483	23.7502	0	127.05	69	2	3	3	2	4	4	698490000	1285000000	1282300000	187450000	755390000	465620000	21166000	38940000	38858000	5680300	22891000	14110000	0.104859	1.37523	4
	LmjF.31.2270:mRNA-p1	hypothetical protein, conserved	22.0313	22.2642	22.038	21.748	20.6451	20.0376	0	3.899	37	2	2	2	3	1	1	60009000	70522000	60290000	49311000	22957000	15068000	4286300	5037300	4306400	3522200	1639800	1076300	0.0620543	1.30093	3
	LmjF.34.0010:mRNA-p1	short chain dehydrogenase	25.276	25.5247	25.1121	24.3557	24.9187	24.5269	0	3.6888	45	1	3	3	2	3	2	731320000	868890000	652770000	386430000	570890000	435130000	40629000	48271000	36265000	21468000	31716000	24174000	0.0265839	0.703796	3
	LmjF.21.1558.1:mRNA-p1;LmjF.21.1558.2:mRNA-p1	Present in the outer mitochondrial membrane proteome 19	21.0317	22.8238	21.088	21.5367	21.6285	20.9028	0	8.6332	26	3	4	1	2	2	1	32156000	111370000	33436000	45634000	48631000	29407000	2143700	7424400	2229100	3042300	3242000	1960500	0.667701	0.291857	4
	LmjF.30.0410:mRNA-p1	WD-40 repeat protein	20.8441	21.3292	21.417	21.3274	18.0769	21.9328	0	13.32	21	2	3	2	2	1	2	41410000	57963000	61600000	57893000	6082900	88073000	1882300	2634700	2800000	2631500	276490	4003300	0.568534	0.751062	4
	LmjF.18.0890:mRNA-p1	rab7 GTP binding protein	23.989	25.7553	25.6769	24.7765	25.0928	25.1037	0	175.66	134	4	6	6	6	6	6	166500000	566410000	536420000	287380000	357840000	360550000	16650000	56641000	53642000	28738000	35784000	36055000	0.811327	0.149419	7
	LmjF.26.0890:mRNA-p1;LmjF.26.0880:mRNA-p1	40S ribosomal protein S16	27.5603	29.156	28.6039	27.0437	27.8817	27.5499	0	226.07	436	10	14	14	12	13	13	1781300000	5383700000	3671700000	1245200000	2225700000	1768500000	197920000	598190016	407969984	138350000	247300000	196500000	0.146626	0.948291	20
	LmjF.33.0620:mRNA-p1	intraflagellar transport protein 57/55	24.2318	24.5989	24.5189	23.8396	22.9797	23.8213	0	31.396	116	7	7	8	7	3	7	334920000	431980000	408680000	255200000	140610000	251990000	19701000	25411000	24040000	15012000	8271200	14823000	0.0414344	0.903012	10
	LmjF.27.2100:mRNA-p1	RNA-binding protein	26.2496	26.6348	26.6487	25.3802	25.8827	26.1624	0	323.31	274	9	7	8	5	6	7	1117000000	1458900000	1473000000	611420000	866170000	1051500000	79785000	104200000	105210000	43673000	61870000	75105000	0.0560546	0.702571	11
	LmjF.10.0780:mRNA-p1	WD domain, G-beta repeat	22.2726	24.1635	23.2667	21.8773	23.0427	22.667	0	61.31	64	2	5	4	3	4	2	86132000	319420000	171560000	65490000	146890000	113220000	5066600	18790000	10092000	3852400	8640700	6659800	0.335728	0.705222	5
	LmjF.35.3780:mRNA-p1;LmjF.35.3760:mRNA-p1	60S ribosomal protein L27A/L29	29.2293	29.7842	29.7425	28.5238	29.1183	28.736	0	233.88	449	11	12	12	11	10	11	5664300000	8321000000	8083900000	3473600000	5244900000	4023800000	629369984	924550016	898209984	385950016	582760000	447080000	0.0335007	0.792622	12
	LmjF.08.1130:mRNA-p1	phosphoribosylpyrophosphate synthetase	23.0638	22.8108	23.2085	20.9893	21.7584	21.9729	0	49.075	65	3	3	3	2	2	1	113980000	95648000	126010000	27061000	46120000	53509000	8768000	7357500	9692900	2081600	3547700	4116100	0.0105118	1.45418	5
	LmjF.28.0380:mRNA-p1	saccharopine dehydrogenase	23.7187	24.3522	23.9111	22.8977	23.172	23.3312	0	23.123	55	3	4	5	3	3	2	207070000	321240000	236630000	117210000	141760000	158290000	13805000	21416000	15775000	7814300	9450600	10553000	0.0190545	0.8604	6
	LmjF.27.1640:mRNA-p1	BRO1-like domain/ALIX V-shaped domain binding to HIV	22.9819	23.6367	23.3194	23.0761	22.8624	23.3316	0	140.06	125	6	6	7	9	6	9	364490000	573850000	460530000	389090000	335510000	464480000	8283800	13042000	10467000	8843000	7625300	10556000	0.392861	0.222614	10
	LmjF.07.0350:mRNA-p1	hypothetical protein, conserved	23.0199	23.1955	23.3362	22.3721	21.7767	21.9649	0	14.369	79	3	4	4	4	2	3	161590000	182510000	201210000	103140000	68263000	77779000	8504800	9605900	10590000	5428400	3592800	4093600	0.00443823	1.14594	5
	LmjF.07.0270:mRNA-p1	acetylornithine deacetylase-like protein	23.7171	24.0222	22.7695	24.3721	24.7986	24.7502	0	87.082	101	5	4	3	5	7	8	248220000	306660000	128700000	390860000	525300000	507960000	13790000	17037000	7150200	21714000	29183000	28220000	0.0468726	-1.13737	9
	LmjF.34.3050:mRNA-p1	cytochrome b5-like Heme/Steroid binding domain containing protein	24.264	27.0837	26.6102	25.2016	26.0766	24.8843	0	280.17	96	2	5	4	3	6	3	181310000	1280200000	921930000	347270000	636910000	278710000	20146000	142240000	102440000	38586000	70768000	30968000	0.559675	0.598501	7
	LmjF.02.0360:mRNA-p1	casein kinase II, alpha chain	20.6381	23.3331	22.5238	19.6493	20.5903	22.1982	0	8.9982	31	2	5	4	2	2	4	35903000	232470000	132670000	18090000	34731000	105870000	1631900	10567000	6030300	822280	1578700	4812100	0.283043	1.35239	7
	LmjF.16.1630:mRNA-p1	Putative snoRNA binding domain containing protein	20.5237	21.2993	21.4544	21.8143	23.7132	19.9844	0	18.223	28	1	1	2	3	3	1	19597000	33549000	37357000	47942000	178790000	13485000	1507500	2580700	2873600	3687800	13753000	1037300	0.540461	-0.744829	3
	LmjF.22.1560:mRNA-p1;LmjF.22.1520:mRNA-p1	60S ribosomal protein L14	28.4439	28.8125	28.8243	27.6794	27.6869	27.906	0	46.283	309	8	8	8	8	8	8	2921200000	3771600000	3802500000	1719500000	1728500000	2012000000	365150016	471449984	475310016	214940000	216070000	251500000	0.00298737	0.936157	10
	LmjF.34.2220:mRNA-p1	Endonuclease/Exonuclease/phosphatase family	20.5553	23.5547	23.0979	22.3983	22.5305	22.2579	0.00045249	3.05	5	2	4	3	1	1	1	52390000	418940000	305230000	187950000	205990000	170520000	1540900	12322000	8977300	5528000	6058500	5015400	0.994356	0.00704575	4
	LmjF.31.1520:mRNA-p1	hypothetical protein, conserved	20.8063	18.4161	20.9383	18.2723	19.3551	19.7905	0	33.688	31	1	1	2	1	2	2	64180000	12242000	70325000	11081000	23471000	31739000	1833700	349780	2009300	316600	670610	906840	0.383843	0.914256	4
	LmjF.05.1030:mRNA-p1	hypothetical protein, conserved	23.213	24.6431	23.7589	23.3849	23.9026	22.8943	0	323.31	86	3	3	3	3	3	3	77787000	209600000	113560000	87633000	125450000	62367000	9723300	26200000	14195000	10954000	15682000	7795900	0.400508	0.477704	3
	LmjF.29.0090:mRNA-p1	intraflagellar transport protein 27	21.9368	24.2448	23.8256	23.0597	22.5201	22.7943	0	11.017	85	2	6	5	5	3	4	48174000	238560000	178400000	104910000	72179000	87287000	4014500	19880000	14867000	8742800	6015000	7273900	0.495473	0.544373	7
	LmjF.28.0825:mRNA-p1	RNA binding protein rbp16	25.8255	27.2406	26.6484	26.5199	26.7589	26.2878	0	309.08	225	7	7	6	6	7	6	535180000	1427200000	946740000	866030000	1022000000	737320000	59464000	158580000	105190000	96225000	113560000	81924000	0.914636	0.0493336	8
	LmjF.27.2030:mRNA-p1	branched-chain amino acid aminotransferase	24.0021	24.9609	24.5085	24.5833	23.7589	24.639	0	4.9107	71	5	4	4	5	3	5	336040000	653150000	477330000	502730000	283900000	522530000	16802000	32658000	23867000	25137000	14195000	26126000	0.701663	0.163469	6
	LmjF.29.0720:mRNA-p1	Elongation factor Ts, mitochondrial	21.9935	25.2493	25.0523	23.5244	23.7676	24.2332	0	323.31	149	2	6	5	2	1	2	62631000	598280000	521880000	180980000	214210000	295810000	4175400	39885000	34792000	12066000	14281000	19721000	0.822954	0.256604	7
	LmjF.30.2000:mRNA-p1	intraflagellar transport (IFT) protein	23.4357	24.3998	24.1538	23.6568	23.4098	23.3184	0	17.288	63	3	3	4	3	3	3	79419000	154940000	130650000	92578000	78010000	73218000	11346000	22134000	18665000	13225000	11144000	10460000	0.155823	0.534788	9
	LmjF.35.2050:mRNA-p1	60S ribosomal protein L32	29.4969	29.7224	29.7142	28.6718	28.8111	28.9832	0	323.31	425	10	9	9	10	9	10	5303200000	6200500000	6165400000	2993400000	3296900000	3714700000	757600000	885790016	880769984	427630016	470980000	530670016	0.00212203	0.82244	10
	LmjF.34.0860:mRNA-p1;LmjF.15.0200:mRNA-p1	60S ribosomal protein L13a	29.6331	29.9786	29.7509	28.718	28.9573	28.3931	0	247.55	730	11	12	12	12	13	12	6660800000	8463200000	7227600000	3532300000	4169900000	2820200000	832600000	1057900032	903449984	441540000	521230016	352520000	0.00466035	1.09801	14
	LmjF.32.3610:mRNA-p1	hypothetical protein, conserved	27.5787	28.2319	28.1777	27.0222	27.5485	27.2006	0	112.32	252	5	4	4	4	4	4	1202700000	1891400000	1821700000	817800000	1177800000	925460000	200450000	315240000	303620000	136300000	196300000	154240000	0.0468427	0.738979	7
	LmjF.35.4470:mRNA-p1	Co-chaperone protein P23	28.4507	28.941	28.7525	28.1466	28.6628	28.672	0	30.541	120	4	3	4	4	3	4	2935000000	4122700000	3617800000	2377200000	3399800000	3421600000	366870016	515340000	452230016	297150016	424969984	427700000	0.381389	0.220899	5
	LmjF.36.3760:mRNA-p1;LmjF.18.0620:mRNA-p1	60S ribosomal protein L10a	30.734	31.0687	31.1602	28.3487	28.7601	29.5939	0	323.31	519	10	12	12	9	11	10	16073000000	20270000000	21598000000	3076600000	4091700000	7292800000	1785900032	2252199936	2399699968	341840000	454630016	810320000	0.00580329	2.08671	13
	LmjF.36.4510:mRNA-p1;LmjF.13.0560:mRNA-p1	60S ribosomal protein L18	28.903	29.0543	29.1133	27.623	28.4367	28.5841	0	163.49	278	7	7	8	7	7	8	3513700000	3902200000	4065100000	1446900000	2543300000	2816900000	501960000	557449984	580720000	206700000	363329984	402409984	0.0570286	0.808925	10
	LmjF.06.0580:mRNA-p1;LmjF.06.0570:mRNA-p1	60S ribosomal protein L23a	30.406	30.4235	30.3424	29.4121	29.9119	29.4129	0	323.31	515	15	14	13	10	12	13	5690800000	5760600000	5445500000	2857500000	4040500000	2859200000	1422700032	1440099968	1361400064	714360000	1010099968	714790016	0.00849796	0.811692	15
	LmjF.16.0110:mRNA-p1	Phosphotransferase enzyme family	23.9892	24.8775	24.696	22.7672	23.767	24.1119	0	87.46	151	13	14	15	7	13	12	682740000	1263700000	1114400000	292670000	585290000	743350000	16652000	30822000	27180000	7138400	14275000	18130000	0.115958	0.97222	18
	LmjF.35.1670:mRNA-p1;LmjF.24.2050:mRNA-p1	60S ribosomal protein L26	30.4257	30.6922	30.803	29.7495	29.8095	29.9143	0	323.31	536	15	13	13	13	13	13	7211600000	8674400000	9367100000	4513000000	4704700000	5058800000	1442300032	1734899968	1873400064	902600000	940940032	1011800000	0.00259002	0.815875	15
	LmjF.31.1970:mRNA-p1	tryparedoxin 4	22.6437	22.0274	22.4573	21.7566	22.1608	21.6421	0	86.987	47	2	2	1	2	1	1	65530000	42748000	57588000	35431000	46888000	32729000	6553000	4274800	5758800	3543100	4688800	3272900	0.0957337	0.522994	2
	LmjF.23.0760:mRNA-p1	mitochondrial RNA binding protein	27.977	28.5832	26.9666	27.4187	27.9679	27.9678	0	323.31	376	9	11	8	9	11	9	4491300000	6836800000	2229600000	3050000000	4463000000	4462600000	264190000	402160000	131150000	179410000	262530000	262510000	0.91499	0.057483	15
	LmjF.17.0550:mRNA-p1	RNA-binding protein	23.5224	23.1563	23.0822	22.0672	22.9787	22.8445	0	305.21	89	3	3	2	2	2	2	192790000	149570000	142090000	70310000	132250000	120500000	12049000	9348400	8880400	4394400	8265800	7531300	0.118908	0.623489	5
	LmjF.35.0100:mRNA-p1	ubiquinol-cytochrome c reductase complex 14kD subunit	24.8203	26.9304	26.5229	25.3853	26.047	25.3753	0	92.553	198	3	9	8	5	4	5	325870000	1406900000	1060700000	482110000	762610000	478780000	29625000	127900000	96425000	43828000	69329000	43525000	0.514085	0.48867	11
	LmjF.29.2340:mRNA-p1	nucleosome assembly protein (NAP)	22.0136	24.7097	23.2436	24.3389	23.5089	23.5206	0	9.0271	61	2	4	2	3	1	3	33872000	219500000	79456000	169760000	95492000	96269000	4234100	27438000	9932000	21220000	11937000	12034000	0.602015	-0.467174	7
	LmjF.14.0520:mRNA-p1	hypothetical protein, conserved	26.1242	24.5822	24.8669	24.5356	25.2182	24.4107	0	44.323	73	5	2	3	3	4	3	438840000	150700000	183590000	145910000	234200000	133820000	73140000	25117000	30598000	24319000	39034000	22303000	0.430526	0.46957	5
	LmjF.18.0590:mRNA-p1	RNA binding protein	23.1609	26.0353	25.9608	24.1366	25.4644	24.2142	0	57.937	117	3	5	5	3	4	3	75025000	550160000	522490000	147540000	370380000	155700000	9378100	68770000	65311000	18443000	46298000	19463000	0.68911	0.447238	6
	LmjF.23.0370:mRNA-p1	cytochrome c oxidase subunit 10	23.1616	24.4835	24.229	24.3797	23.8532	24.0588	0	4.8799	22	1	3	1	3	2	1	65682000	164200000	137640000	152800000	106080000	122330000	9383100	23457000	19663000	21829000	15154000	17475000	0.763917	-0.1392	4
	LmjF.15.1480:mRNA-p1	cAMP specific phosphodiesterase	21.6321	22.7878	22.425	22.0477	22.6167	21.9004	0	158.72	56	4	6	6	5	6	3	149510000	333090000	259040000	199420000	295840000	180070000	3250200	7241000	5631300	4335200	6431300	3914600	0.829031	0.0933717	6
	LmjF.14.0150:mRNA-p1	60S ribosomal protein	21.9371	23.0371	22.9307	22.5065	22.2498	21.6285	0	9.2517	38	1	1	1	1	1	1	28108000	60251000	55967000	41708000	34910000	22694000	4015400	8607300	7995300	5958300	4987100	3242000	0.310338	0.506757	2
	LmjF.17.0760:mRNA-p1	Alpha/beta hydrolase family	22.4558	22.1551	21.7503	20.7412	21.8335	22.3965	0	105.01	29	1	1	1	2	1	2	115050000	93409000	70552000	35056000	74745000	110420000	5752700	4670500	3527600	1752800	3737200	5520900	0.429072	0.463327	3
	LmjF.30.2990:mRNA-p1	Protein of unknown function (DUF2817)	21.939	23.4686	23.5134	23.3973	23.688	23.1439	0	19.704	46	2	2	3	3	3	3	68351000	197340000	203550000	187810000	229740000	157570000	4020700	11608000	11974000	11048000	13514000	9268700	0.465302	-0.436046	4
	LmjF.26.1640:mRNA-p1;LmjF.26.1630:mRNA-p1	40S ribosomal protein S33	29.5365	29.4326	29.8285	28.3871	28.7748	28.6374	0	323.31	357	9	8	8	7	8	8	3114800000	2898300000	3813600000	1404300000	1837100000	1670300000	778700032	724590016	953390016	351060000	459289984	417560000	0.00367428	0.999398	10
	LmjF.23.0200:mRNA-p1	endoribonuclease L-PSP (pb5)	27.6639	29.0827	28.7028	27.9325	27.6282	27.7357	0	73.984	169	3	2	3	3	2	3	1063200000	2842800000	2184600000	1280900000	1037300000	1117500000	212650000	568560000	436929984	256170000	207450000	223500000	0.173008	0.717686	4
	LmjF.29.1800:mRNA-p1;LmjF.11.1190:mRNA-p1	40S ribosomal protein S15A	28.4024	29.2486	29.0767	28.3238	28.4292	28.2451	0	112.04	538	9	10	10	11	11	9	2838300000	5102700000	4529600000	2687700000	2891500000	2545200000	354790016	637840000	566200000	335969984	361440000	318150016	0.0940568	0.576558	11
	LmjF.25.1130:mRNA-p1	cytochrome oxidase subunit VII	24.9684	25.9283	25.7505	25.7096	26.7125	25.5282	0	21.343	110	2	3	2	4	4	2	229790000	446980000	395150000	384120000	769760000	338710000	32828000	63854000	56450000	54875000	109970000	48388000	0.409273	-0.434386	5
	LmjF.25.1770:mRNA-p1	enoyl-CoA reductase	24.5661	25.4812	24.8252	23.5781	24.1272	23.9906	0	8.2785	88	4	4	4	4	5	4	372570000	702560000	445890000	187840000	274860000	250030000	24838000	46838000	29726000	12523000	18324000	16668000	0.0292394	1.05885	5
	LmjF.30.3150:mRNA-p1	Translocon-associated protein beta (TRAPB)	22.8	25.3939	24.7494	24.1567	24.5675	23.2881	0	123.28	63	1	3	3	3	3	2	43817000	264530000	169230000	112210000	149180000	61456000	7302800	44088000	28204000	18702000	24863000	10243000	0.738237	0.310326	4
	LmjF.36.3770:mRNA-p1	transcription factor btf3	27.4201	28.2781	28.699	26.2081	25.5445	26.292	0	323.31	129	3	4	5	4	2	4	897930000	1627500000	2178800000	387610000	244700000	410820000	179590000	325500000	435760000	77523000	48941000	82164000	0.00887283	2.1175	6
	LmjF.30.2845:mRNA-p1	succinate dehydrogenase subunit 3	24.7171	25.5242	24.2656	24.3603	26.5352	24.8973	0	35.004	86	2	3	1	3	4	3	165480000	289540000	121010000	129220000	583480000	187500000	27580000	48257000	20169000	21537000	97247000	31250000	0.598516	-0.428609	4
	LmjF.27.0470:mRNA-p1	glycosomal transporter (GAT3)	19.1063	19.2943	19.8123	20.861	18.9115	19.5008	0.00044248	2.7525	24	1	2	1	2	1	2	18060000	20573000	29461000	60944000	15779000	23739000	564360	642920	920650	1904500	493100	741840	0.596029	-0.353473	2
	LmjF.25.1010:mRNA-p1	2OG-Fe(II) oxygenase superfamily	21.4175	22.8896	22.4865	20.6272	21.0391	18.9566	0	128.75	57	2	4	4	1	1	1	58821000	163180000	123410000	34011000	45250000	10684000	2801000	7770400	5876500	1619600	2154800	508760	0.0564384	2.05688	8
	LmjF.11.1050:mRNA-p1	protein transport protein SEC61 subunit alpha	24.129	26.1733	24.8915	24.5829	24.8993	24.2526	0	55.425	103	5	7	4	7	6	5	348570000	1437800000	591350000	477450000	594540000	379770000	18346000	75672000	31124000	25129000	31292000	19988000	0.479946	0.486324	7
	LmjF.03.0030:mRNA-p1	D-3-phosphoglycerate dehydrogenase-like protein	22.097	24.777	24.3527	21.8333	22.2079	22.376	0	60.631	67	3	4	4	3	3	3	80746000	517480000	385610000	67261000	87200000	97977000	4485900	28749000	21423000	3736700	4844500	5443100	0.131344	1.60313	4
	LmjF.32.0190:mRNA-p1	hypothetical protein, conserved	20.1706	22.3489	21.8272	21.1053	22.0586	22.1717	0	5.6365	47	2	3	3	3	3	3	31864000	144230000	100460000	60910000	117940000	127560000	1180200	5342000	3720800	2255900	4368300	4724500	0.678493	-0.329638	3
	LmjF.31.1750:mRNA-p1	nucleosome assembly protein-like protein	26.1411	26.3659	25.8943	25.8564	25.5877	25.7064	0	323.31	366	12	12	10	12	12	12	1480100000	1729700000	1247300000	1215000000	1008500000	1095100000	74005000	86483000	62366000	60750000	50427000	54753000	0.0564786	0.416927	12
	LmjF.07.1000:mRNA-p1	RNA binding protein-like protein	23.6502	25.1781	24.5243	23.2996	23.144	23.5274	0	125.12	94	2	2	2	2	1	2	131650000	379640000	241290000	103250000	92690000	120910000	13165000	37964000	24129000	10325000	9269000	12091000	0.0689625	1.12718	2
	LmjF.33.1090:mRNA-p1	guanylate kinase	25.2913	26.4038	25.9249	24.2136	25.1901	24.6096	0	31.477	91	6	4	4	3	5	4	369550000	799090000	573360000	175080000	344530000	230400000	41061000	88787000	63707000	19454000	38281000	25600000	0.0487642	1.20224	7
	LmjF.35.4300:mRNA-p1	hypothetical protein, conserved	21.1888	21.0282	20.3454	19.4742	20.5795	20.4692	0	5.5633	26	2	1	1	2	1	1	33466000	29940000	18651000	10196000	21936000	20322000	2390400	2138600	1332200	728300	1566900	1451600	0.194232	0.679856	2
	LmjF.05.0540:mRNA-p1	u6 snrna-associated sm-like protein lsm3	22.3559	23.5277	23.2651	22.4546	23.2104	21.6682	0	27.692	39	1	2	2	2	2	1	42941000	96747000	80652000	45983000	77647000	26660000	5367700	12093000	10081000	5747900	9705900	3332500	0.347823	0.605157	2
	LmjF.36.0990:mRNA-p1;LmjF.36.0980:mRNA-p1	40S ribosomal protein S10	28.8091	30.2196	29.9365	28.1004	27.8946	28.4376	0	323.31	430	6	6	6	7	7	7	3292300000	8752000000	7192500000	2014500000	1746700000	2544900000	470329984	1250300032	1027500032	287790016	249530000	363560000	0.030163	1.51084	8
	LmjF.33.2770:mRNA-p1	ubiquitin-conjugating enzyme	23.4216	24.4875	23.623	22.5643	22.0852	23.2912	0	11.997	66	3	4	4	3	2	2	146070000	305790000	167950000	80623000	57845000	133450000	11236000	23522000	12919000	6201800	4449600	10265000	0.0669609	1.19713	5
	LmjF.35.4380:pseudogenic_transcript-p1	hypothetical protein, conserved	27.5048	24.5597	25.1737	22.502	20.5665	23.942	0	222.51	57	4	3	4	2	1	1	3428200000	445120000	681280000	106920000	27952000	290090000	190450000	24729000	37849000	5939800	1552900	16116000	0.0620383	3.40926	4
	LmjF.19.1530:mRNA-p1	FK506-binding protein (FKBP)-type peptidyl-prolyl isomerase	26.5553	26.9183	26.5832	25.4657	26.0429	26.8529	0	198.06	330	7	8	7	6	6	9	1676400000	2156100000	1709100000	787740000	1175300000	2060500000	98613000	126830000	100540000	46338000	69135000	121210000	0.248657	0.565084	11
	LmjF.26.1860:mRNA-p1	Present in the outer mitochondrial membrane proteome 2	23.9793	25.0962	25.1054	21.5009	24.028	24.0975	0	323.31	114	3	3	3	4	2	3	330770000	717340000	721970000	59353000	342120000	358990000	16538000	35867000	36098000	2967700	17106000	17950000	0.178811	1.51815	6
	LmjF.36.1100:mRNA-p1;LmjF.36.1070:mRNA-p1	ribosomal protein L24	28.7054	28.8871	29.063	27.8131	28.3314	27.9487	0	77.551	290	5	7	7	7	7	5	2188600000	2482300000	2804100000	1179000000	1688700000	1295300000	437710016	496460000	560830016	235810000	337750016	259060000	0.0101645	0.854116	9
	LmjF.11.1210:mRNA-p1	SKP1-like protein	23.297	25.8172	23.9976	24.6928	24.6617	24.1202	0	305.39	95	1	3	2	3	3	2	72145000	413860000	117240000	189830000	185790000	127650000	10306000	59123000	16749000	27118000	26541000	18235000	0.883334	-0.120968	6
	LmjF.20.1310:mRNA-p1;LmjF.20.1300:mRNA-p1	small myristoylated protein-1	25.9357	27.5691	26.5504	27.6726	27.5499	27.4122	0	50.568	232	3	4	3	4	4	4	385110000	1194800000	589680000	1283600000	1179000000	1071700000	64185000	199130000	98280000	213940000	196490000	178610000	0.149144	-0.859828	4
	LmjF.03.0690:mRNA-p1	DEAD/DEAH box helicase	23.4065	24.1057	23.7579	22.9916	23.5333	23.3176	0	323.31	241	21	22	20	21	17	20	1223100000	1985800000	1560400000	917400000	1335400000	1149900000	11119000	18053000	14185000	8340000	12140000	10454000	0.136544	0.475897	28
	LmjF.24.1030:mRNA-p1	dynein light chain	24.3705	23.9301	24.3141	25.1682	26.7407	26.3838	0	13.251	87	5	3	5	5	5	6	238570000	175820000	229440000	414740000	1233500000	963180000	21689000	15984000	20858000	37704000	112140000	87562000	0.0188031	-1.89269	8
	LmjF.01.0470:mRNA-p1	fatty acyl CoA syntetase 1	23.4716	23.2055	22.6479	22.3515	22.9347	23.2699	0	106.92	64	3	3	3	3	2	4	383870000	319210000	216880000	176590000	264570000	333750000	11632000	9672900	6572100	5351300	8017200	10114000	0.517703	0.256353	4
	LmjF.25.0820:mRNA-p1	prefoldin subunit	25.4727	26.7909	25.5619	26.4006	26.0105	25.1154	0	173.77	106	3	5	4	6	4	3	325940000	812740000	346750000	620100000	473180000	254440000	46563000	116110000	49535000	88586000	67597000	36349000	0.869787	0.0996997	8
	LmjF.35.3890:mRNA-p1	calmodulin-like protein	22.9313	25.6482	24.7827	24.9599	24.3747	24.8729	0	16.594	65	1	3	3	4	3	4	79985000	525850000	288620000	326340000	217530000	307240000	7998500	52585000	28862000	32634000	21753000	30724000	0.748947	-0.281778	5
	LmjF.04.0030:mRNA-p1	cAMP-specific phosphodiesterase	21.1588	20.569	22.2285	19.2973	22.8988	19.1658	0	54.937	45	4	3	3	2	3	2	103010000	68446000	216220000	28347000	344090000	25878000	2341100	1555600	4914100	644250	7820300	588130	0.546946	0.864821	6
	LmjF.31.3090:mRNA-p1	phosphoglycan beta 1,3 galactosyltransferase 5	23.3318	24.5764	24.1214	23.3573	23.5098	23.1809	0	229.7	122	9	10	10	8	6	9	432870000	1025700000	748250000	440580000	489680000	389890000	10558000	25017000	18250000	10746000	11944000	9509600	0.153623	0.660533	12
	LmjF.09.0930:mRNA-p1;LmjF.09.0920:mRNA-p1;LmjF.09.0910:mRNA-p1	calmodulin	29.0098	28.5085	27.9156	28.1253	27.6604	27.5505	0	323.31	575	16	15	12	13	10	13	4864800000	3436800000	2278700000	2635200000	1909200000	1769200000	540540032	381870016	253190000	292790016	212130000	196580000	0.125565	0.699258	17
	LmjF.24.1210:mRNA-p1	Eukaryotic translation initiation factor 1	25.3476	26.3575	26.258	26.1733	25.515	25.4019	0	146.77	139	6	4	6	4	4	5	213480000	429900000	401250000	378390000	239740000	221670000	42696000	85981000	80250000	75677000	47948000	44334000	0.508656	0.29096	7
	LmjF.35.5290:mRNA-p1	Lsm12 protein	24.3366	25.8188	25.1922	24.745	24.4439	25.0472	0	29.05	81	1	2	1	1	1	2	211860000	591870000	383360000	281180000	228220000	346710000	21186000	59187000	38336000	28118000	22822000	34671000	0.468908	0.37048	5
	LmjF.21.0850:mRNA-p1	xanthine phosphoribosyltransferase	23.5339	25.5912	25.4406	22.6706	24.8711	23.5957	0	98.111	78	1	5	5	2	5	2	145740000	606600000	546470000	80116000	368240000	152120000	12145000	50550000	45539000	6676300	30687000	12677000	0.281784	1.14274	5
	LmjF.06.0410:mRNA-p1;LmjF.06.0415:mRNA-p1	60S ribosomal protein L19	29.0909	29.1725	29.1711	27.5117	27.5723	28.3748	0	121.35	563	12	12	11	10	8	11	5146100000	5445500000	5440400000	1722200000	1796100000	3132500000	571790016	605059968	604489984	191360000	199560000	348060000	0.00902067	1.32528	15
	LmjF.35.3290:mRNA-p1;LmjF.35.3280:mRNA-p1	60S ribosomal subunit protein L31	30.5401	30.4787	30.5293	29.583	29.5803	29.7604	0	146.75	600	16	16	16	14	15	16	10929000000	10473000000	10847000000	5629400000	5618800000	6366000000	1561299968	1496199936	1549600000	804209984	802689984	909420032	0.000151355	0.87479	20
	LmjF.30.3040:mRNA-p1	eukaryotic translation initiation factor 3 subunit d	25.8412	26.1488	25.7576	25.8426	25.6137	26.0831	0	301.91	368	14	12	15	13	12	16	1683200000	2083300000	1588400000	1684900000	1437700000	1990500000	60114000	74402000	56729000	60174000	51345000	71089000	0.719998	0.0693804	18
	LmjF.34.0830:mRNA-p1	25 Kd elongation factor 1-beta	27.9891	28.3737	28.2506	26.9888	26.6289	27.014	0.0012717	2.3446	64	2	2	2	2	2	2	1598500000	2086800000	1916200000	799090000	622660000	813160000	266420000	347800000	319360000	133180000	103780000	135530000	0.00139799	1.32721	2
	LmjF.36.5620.2:mRNA-p1;LmjF.36.5620.1:mRNA-p1	isoleucyl-tRNA synthetase	23.8802	25.1725	24.7392	23.5857	24.4533	24.1036	0	265.48	354	19	26	25	17	22	19	910960000	2231200000	1652400000	742750000	1355200000	1063500000	15440000	37817000	28006000	12589000	22970000	18026000	0.294157	0.549816	29
	LmjF.34.1410:mRNA-p1;LmjF.34.1400:mRNA-p1	d-isomer specific 2-hydroxyacid dehydrogenase- like protein	25.4119	25.8891	25.6497	24.17	24.4725	24.7293	0	104.13	131	4	6	6	5	4	5	758900000	1056500000	894930000	320880000	395730000	472820000	44641000	62145000	52643000	18876000	23278000	27813000	0.0049357	1.19299	6
	LmjF.18.1640:mRNA-p1	hypothetical protein, conserved	24.3486	26.707	25.8186	25.7648	25.8653	25.1894	0	323.31	69	4	3	3	3	2	3	128180000	657320000	355080000	342090000	366770000	229560000	21363000	109550000	59179000	57015000	61129000	38261000	0.981007	0.0182152	4
	LmjF.32.2260:mRNA-p1	heat shock protein Hsp20	24.884	25.1941	25.1985	14	14	14	0	35.324	53	1	2	1	0	0	0	247700000	307090000	308030000	0	0	0	30963000	38387000	38504000	0	0	0	4.65128e-08	11.0922	5
	LmjF.05.0460:mRNA-p1	GTPase	23.4946	24.8781	21.2263	21.8063	20.477	22.1529	0	10.652	45	4	3	3	3	2	4	425490000	1110100000	88319000	132020000	52542000	167870000	11819000	30836000	2453300	3667400	1459500	4663100	0.218685	1.72093	6
	LmjF.24.0150:mRNA-p1	glycosomal membrane like protein	20.8266	23.4276	22.4694	20.9885	20.1338	20.6895	0	60.735	35	1	2	1	1	1	1	24176000	146680000	75490000	27047000	14956000	21985000	1859700	11283000	5807000	2080500	1150500	1691100	0.110014	1.63726	3
	LmjF.04.0770:mRNA-p1;LmjF.04.0760:mRNA-p1	nascent polypeptide associated complex subunit- like protein, copy 1	28.6313	28.4633	28.3358	27.0297	26.6568	27.06	0	323.31	282	4	4	4	4	4	4	2494700000	2220500000	2032800000	822040000	634780000	839510000	415790016	370089984	338790016	137010000	105800000	139920000	0.000551175	1.5613	4
	LmjF.04.0990:mRNA-p1	hypothetical protein, conserved	25.7036	24.054	24.357	23.628	24.276	24.4769	0	122.7	58	4	2	2	2	3	3	655750000	209000000	257860000	155570000	243780000	280200000	54646000	17417000	21488000	12964000	20315000	23350000	0.366495	0.577888	6
	LmjF.21.1040:mRNA-p1	kinesin	20.7002	19.9759	19.784	19.3365	18.7294	19.9711	0	6.8278	36	6	4	4	4	3	6	192520000	116530000	102010000	74806000	49111000	116150000	1703700	1031200	902780	662000	434610	1027800	0.150012	0.807728	6
	LmjF.31.2790:mRNA-p1	ADP-ribosylation factor	25.385	28.1299	27.6441	26.9332	27.0164	26.378	0	323.31	377	8	16	14	11	14	8	438190000	2937300000	2097500000	1281400000	1357500000	872080000	43819000	293729984	209750000	128140000	135750000	87208000	0.765731	0.277196	16
	LmjF.26.0830:mRNA-p1	aspartate--ammonia ligase	27.5248	28.1943	28.084	27.2551	27.2715	27.019	0	124.68	107	4	4	4	4	4	2	4248200000	6756900000	6259300000	3524000000	3564200000	2992000000	193100000	307129984	284520000	160180000	162010000	136000000	0.0278235	0.752448	4
	LmjF.21.1720:mRNA-p1	60S ribosomal protein L32	26.9107	27.5197	27.3439	25.8383	26.1477	26.38	0	237.12	147	5	5	5	5	5	5	883090000	1347000000	1192400000	419950000	520400000	611330000	126160000	192420000	170350000	59993000	74343000	87333000	0.00901595	1.13609	5
	LmjF.31.2770:mRNA-p1	RNA recognition motif. (a.k.a. RRM, RBD, or RNP domain)	20.2544	23.2736	23.6783	22.7161	20.6678	23.1589	0	21.289	43	1	3	3	3	1	2	17511000	141960000	187930000	96463000	23321000	131110000	1250800	10140000	13424000	6890200	1665800	9365000	0.875521	0.221179	4
	LmjF.35.0320:mRNA-p1	serine palmitoyltransferase	22.83	24.8489	24.4009	23.1269	23.2564	22.7779	0	234.41	105	8	11	12	10	9	7	201320000	815850000	598100000	247320000	270530000	194180000	7456100	30217000	22152000	9160000	10020000	7191800	0.196601	0.972855	13
	LmjF.10.1090:mRNA-p1	hypothetical protein, conserved	22.9378	22.9955	23.1575	23.0985	22.0577	22.7489	0	3.5026	4	2	1	2	2	1	2	64278000	66900000	74851000	71852000	34923000	56387000	8034700	8362500	9356400	8981500	4365400	7048400	0.275001	0.395255	2
	LmjF.34.4520:mRNA-p1;LmjF.34.4490:mRNA-p1;LmjF.34.4460:mRNA-p1;LmjF.34.4430:mRNA-p1;LmjF.34.4400:mRNA-p1;LmjF.34.4370:mRNA-p1;LmjF.34.4340:mRNA-p1	proteasome beta 7 subunit	21.3508	24.6357	24.1237	22.9249	24.4908	23.9534	0	179.57	79	2	3	3	3	5	3	32093000	312790000	219340000	95554000	282910000	194930000	2674400	26066000	18279000	7962900	23576000	16244000	0.726691	-0.419649	5
	LmjF.32.1070:mRNA-p1	small nuclear ribonucleoprotein	22.1434	23.5703	24.2523	22.7218	23.8131	22.7792	0	5.6502	39	1	2	3	1	2	1	27796000	74734000	119900000	41503000	88432000	43189000	4632700	12456000	19983000	6917200	14739000	7198100	0.776442	0.217318	4
	LmjF.06.1170:mRNA-p1	mRNA transport regulator MTR2	25.9864	25.2637	25.313	24.8084	25.5704	26.1428	0	16.778	82	2	3	4	2	4	4	332390000	201420000	208410000	146910000	249120000	370450000	66479000	40285000	41683000	29381000	49825000	74091000	0.976992	0.0138493	4
	LmjF.16.0460:mRNA-p1;LmjF.34.3650:mRNA-p1	60S ribosomal protein L21	29.2117	29.5823	29.5652	28.2288	28.9143	28.5393	0	240.85	483	13	12	12	8	12	12	5595400000	7234600000	7149100000	2831100000	4553100000	3511100000	621710016	803840000	794339968	314560000	505900000	390120000	0.0183904	0.892267	13
	LmjF.35.1910:mRNA-p1;LmjF.30.3650:mRNA-p1	ribosomal protein L15	28.0059	28.2971	28.304	26.7475	27.6124	27.912	0	173.03	346	12	12	12	10	10	12	2425800000	2968300000	2982700000	1014000000	1846700000	2272900000	269529984	329809984	331409984	112670000	205190000	252550000	0.0983992	0.778355	17
	LmjF.27.0290:mRNA-p1	Acyl carrier protein, mitochondrial	24.2624	24.4428	24.3012	24.5092	22.5157	24.0298	0	64.274	156	1	1	1	2	1	1	120740000	136830000	124030000	143280000	35979000	102760000	20124000	22805000	20672000	23879000	5996500	17127000	0.341535	0.650578	3
	LmjF.26.2220:mRNA-p1;LmjF.03.0250:mRNA-p1	ribosomal protein L38	28.0655	27.6715	28.6298	26.8406	27.0963	27.1756	0	16.397	148	5	5	6	6	6	5	1123700000	855100000	1661500000	480720000	573900000	606360000	280910016	213770000	415369984	120180000	143480000	151590000	0.0214647	1.08478	6
	LmjF.27.0650:mRNA-p1	hypothetical protein, conserved	23.0635	25.0416	25.1782	23.892	24.8304	24.5325	0	6.0131	36	2	3	4	3	4	5	87662000	345360000	379660000	155670000	298330000	242670000	8766200	34536000	37966000	15567000	29833000	24267000	0.990357	0.00947952	6
	LmjF.36.4930:mRNA-p1	translation initiation factor 2 subunit	14	20.3337	14	14	14	14	0	7.1808	10	0	1	0	0	0	0	0	29072000	0	0	0	0	0	1321500	0	0	0	0	0.373901	2.11125	4
	LmjF.24.0530:mRNA-p1	hypothetical protein, conserved	14	14	14	14	14	14	0.0016835	2.2948	9	0	0	0	0	0	0	0	0	0	0	0	0	0	0	0	0	0	0	1	0	4
	LmjF.32.1820:mRNA-p1;LmjF.32.1830:mRNA-p1	iron superoxide dismutase	27.1573	28.7629	28.5629	26.8422	28.4118	27.7863	0	223.92	152	3	3	3	3	3	3	1197500000	3644100000	3172300000	962480000	2856800000	1851800000	149680000	455510016	396540000	120310000	357100000	231480000	0.518812	0.480953	3
	LmjF.02.0560:mRNA-p1	hypothetical protein, unknown function	20.2	21.363	21.5113	16.7952	20.6534	20.493	0	70.744	7	1	1	1	1	1	2	44568000	99797000	110600000	4208000	61025000	54601000	1204500	2697200	2989100	113730	1649300	1475700	0.266682	1.71089	3
	LmjF.30.0620:mRNA-p1	ribosome biogenesis regulatory protein (RRS1)	22.9174	22.9535	22.7115	22.9187	22.4004	23.1124	0	21.356	32	1	1	1	2	1	1	71296000	73100000	61815000	71359000	49824000	81616000	7921800	8122300	6868300	7928800	5536000	9068500	0.834462	0.0502866	3
	LmjF.36.0480:mRNA-p1	hypothetical protein, conserved	24.8662	27.291	25.0455	25.081	26.8809	25.1587	0	83.547	156	1	2	2	2	3	2	275240000	1478000000	311670000	319440000	1112200000	337100000	30583000	164220000	34630000	35493000	123580000	37455000	0.97895	0.0274137	4
	LmjF.35.2340:mRNA-p1	poly(A)-specific ribonuclease PARN	24.8883	22.3605	24.5591	22.9205	23.414	24.3145	0	8.5615	74	3	4	4	3	3	3	714230000	123860000	568550000	182590000	257060000	479860000	31054000	5385100	24719000	7938900	11177000	20864000	0.68737	0.386295	4
	LmjF.18.1100:mRNA-p1;LmjF.03.0480:mRNA-p1	Ankyrin repeats (3 copies)	22.6023	23.4167	23.6185	22.0972	22.7545	22.391	0	4.0377	32	2	2	3	2	2	2	63677000	111980000	128790000	44867000	70761000	54999000	6367700	11198000	12879000	4486700	7076100	5499900	0.0934701	0.798292	3
	LmjF.12.0280:mRNA-p1	ornithine decarboxylase	22.2877	22.6812	22.3838	20.6269	20.7162	21.6518	0	7.7378	22	2	4	3	2	2	3	148480000	195040000	158710000	46958000	49959000	95554000	5120000	6725400	5472700	1619300	1722700	3295000	0.0140547	1.45256	4
	LmjF.34.3440:mRNA-p1	DNA topoisomerase IB, large subunit	14	14	14	14	14	14	0	15.71	6	0	0	0	0	0	0	0	0	0	0	0	0	0	0	0	0	0	0	1	0	5
	LmjF.27.2480:mRNA-p1	WD-repeat protein	22.5959	22.9154	21.5464	23.4817	22.1694	23.7193	0	25.921	90	3	2	2	4	2	3	133130000	166130000	64318000	245990000	99052000	290040000	6339500	7910800	3062800	11714000	4716800	13811000	0.291538	-0.770891	5
	LmjF.36.0540:mRNA-p1	ubiquitin-like protein	26.268	25.9593	26.1396	24.1678	24.3228	25.6124	0	93.06	111	4	2	2	2	2	3	404050000	326220000	369640000	94230000	104930000	256490000	80811000	65243000	73928000	18846000	20985000	51298000	0.0381639	1.42133	6
	LmjF.33.1070:mRNA-p1	hypothetical protein, unknown function	24.7158	25.7788	25.5603	24.9026	25.2921	24.7379	0	24.85	140	3	5	6	5	6	4	358210000	748400000	643210000	407720000	534090000	363730000	27555000	57570000	49477000	31363000	41084000	27980000	0.361399	0.374118	7
	LmjF.33.1840:mRNA-p1	small GTP-binding protein Rab18	23.4109	21.7164	21.1788	21.0806	21.1468	21.2297	0	5.6791	17	2	1	1	1	1	1	133830000	41350000	28487000	26612000	27862000	29509000	11153000	3445900	2373900	2217600	2321800	2459100	0.231584	0.949709	4
	LmjF.28.2570:mRNA-p1	splicing factor 3B subunit 1	18.5247	21.2666	20.0335	19.6646	19.6309	17.7299	0	6.7655	12	2	3	2	2	2	2	22628000	151370000	64391000	49863000	48714000	13043000	377130	2522900	1073200	831050	811900	217380	0.411418	0.933154	4
	LmjF.33.0580:mRNA-p1	Ras-induced vulval development antagonist	14	14	14	14	14	14	0	6.9351	4	0	0	0	0	0	0	0	0	0	0	0	0	0	0	0	0	0	0	1	0	3
	LmjF.27.0200:mRNA-p1	hypothetical protein, conserved	22.1762	22.0037	20.4902	21.1573	21.9847	21.6386	0	189.36	42	2	3	1	1	2	1	66351000	58873000	20621000	32744000	58103000	45708000	4739300	4205200	1472900	2338800	4150200	3264900	0.952974	-0.0368265	5
	LmjF.32.0230:mRNA-p1	dynein light chain, flagellar outer arm	28.2549	28.317	28.4364	25.8582	27.6496	27.289	0	323.31	314	5	7	9	6	7	5	1601500000	1672000000	1816300000	304130000	1052800000	819930000	320300000	334409984	363249984	60825000	210550000	163990000	0.0630279	1.40383	10
	LmjF.35.0360:mRNA-p1	enoyl-CoA hydratase/isomerase family protein, conserved	22.2793	23.2361	23.4194	23.1484	24.0541	23.8491	0	286.63	70	3	3	3	4	6	3	86533000	167960000	190720000	158060000	296100000	256880000	5090200	9879900	11219000	9297600	17418000	15111000	0.189861	-0.7056	7
	LmjF.24.0600:mRNA-p1	Ribosome 60S biogenesis N-terminal	19.6923	18.7565	19.9991	18.9661	19.6342	19.2221	0	4.8334	16	2	1	2	2	2	2	73703000	38529000	91164000	44554000	70793000	53203000	847160	442860	1047900	512110	813710	611530	0.646642	0.208507	2
	LmjF.36.0600:mRNA-p1;LmjF.14.1270:mRNA-p1	ubiquitin/ribosomal protein S27a	27.9597	28.8974	28.5924	26.7679	27.1819	26.6016	0	127.89	199	5	5	6	5	5	4	1305200000	2500100000	2023700000	571370000	761240000	509170000	261050000	500030016	404729984	114270000	152250000	101830000	0.00741386	1.63275	6
	LmjF.26.1530:mRNA-p1	RNA recognition motif. (a.k.a. RRM, RBD, or RNP domain)	22.5492	23.1242	23.9836	23.2636	24.4034	22.0692	0	89.484	35	1	2	3	2	4	1	49099000	73142000	132710000	80557000	177520000	35203000	6137400	9142800	16588000	10070000	22190000	4400400	0.975039	-0.0263774	5
	LmjF.15.0380:mRNA-p1;LmjF.15.0370:mRNA-p1	60S acidic ribosomal protein	27.2147	28.3831	27.8262	27.168	28.2124	27.3645	0	224.76	100	3	2	2	3	3	3	467260000	1050200000	713920000	452370000	933020000	518390000	155750000	350080000	237970000	150790000	311009984	172800000	0.652098	0.226364	3
	LmjF.25.0120:mRNA-p1	electron transfer flavoprotein	24.063	25.1409	24.794	22.5316	22.9205	23.2182	0	30.678	11	3	4	3	3	1	2	227840000	480960000	378170000	78820000	103200000	126860000	17526000	36997000	29090000	6063100	7938800	9758600	0.00904579	1.77585	4
	LmjF.35.0350:mRNA-p1	hypothetical protein, conserved	18.0916	20.2856	19.5326	18.041	19.9031	18.351	0	3.711	30	1	2	2	2	2	1	10335000	47291000	28060000	9979200	36276000	12371000	279320	1278100	758380	269710	980430	334350	0.566991	0.538195	2
	LmjF.36.4700:mRNA-p1	myosin heavy chain kinase a-like protein	19.9802	21.1486	21.0442	14	14	14	0	115.17	32	1	2	2	0	0	0	21721000	48819000	45411000	0	0	0	1034300	2324700	2162400	0	0	0	5.58242e-05	6.72435	4
	LmjF.34.0510:mRNA-p1	phosphoglycan beta 1,2 arabinosyltransferase, (SCA like)	18.5665	19.0992	21.7565	19.0094	18.9443	18.4042	0.0051081	1.7215	12	1	1	2	1	1	1	18635000	26956000	170060000	25330000	24213000	16652000	388230	561590	3543000	527710	504440	346920	0.366975	1.02143	2
	LmjF.25.0590.1:mRNA-p1;LmjF.25.0590.2:mRNA-p1	hypothetical protein, conserved	26.9317	26.8709	27.0025	25.0352	25.0643	24.1772	0	110.42	94	2	2	2	1	1	2	640060000	613670000	672250000	171920000	175420000	94850000	128010000	122730000	134450000	34384000	35084000	18970000	0.00176461	2.17611	2
	LmjF.30.3600:mRNA-p1	ATP synthase, epsilon chain	27.5494	28.1155	27.52	27.4837	27.8807	27.5498	0	108.31	70	4	4	3	2	3	3	982090000	1454100000	962320000	938420000	1235700000	982390000	196420000	290820000	192460000	187680000	247140000	196480000	0.71425	0.0902138	7
	LmjF.20.1440:mRNA-p1	hypothetical protein, conserved	14	14	14	14	14	14	0	29.9	15	0	0	0	0	0	0	0	0	0	0	0	0	0	0	0	0	0	0	1	0	2
	LmjF.33.0210:mRNA-p1	hypothetical protein, unknown function	18.3661	19.9671	19.9546	17.7159	18.3876	18.4733	0	31.355	22	1	2	2	1	1	1	13515000	40995000	40644000	8611500	13718000	14557000	337870	1024900	1016100	215290	342940	363930	0.101154	1.23698	2
	LmjF.32.0430:mRNA-p1;LmjF.24.0040:mRNA-p1	60S ribosomal protein L17	30.266	30.6595	30.4917	29.7025	29.8222	29.7638	0	323.31	606	15	10	12	11	11	12	7746800000	10176000000	9058700000	5242000000	5695300000	5469500000	1291100032	1696000000	1509799936	873670016	949219968	911580032	0.0039885	0.70956	17
	LmjF.35.1300:mRNA-p1	ubiquitin-conjugating enzyme E2	28.3806	29.2097	29.2837	27.9825	29.0693	27.6047	0	323.31	400	5	8	7	7	8	6	2096800000	3725200000	3921300000	1591200000	3379800000	1224600000	349470016	620860032	653539968	265190000	563299968	204100000	0.232549	0.739169	9
	LmjF.32.0520:mRNA-p1	profilin	26.4798	24.6348	23.8722	25.5177	25.2758	25.3195	0	169.32	43	2	4	3	3	1	1	561510000	156300000	92133000	288240000	243730000	251240000	93585000	26051000	15355000	48039000	40622000	41873000	0.654513	-0.375387	6
	LmjF.32.2590:mRNA-p1	hypothetical protein, conserved	14	14	14	14	14	14	0	3.9137	11	0	0	0	0	0	0	0	0	0	0	0	0	0	0	0	0	0	0	1	0	2
	LmjF.36.1180:mRNA-p1	hypothetical protein, conserved	19.353	20.4604	20.9515	14	14	14	0	3.6915	47	1	1	2	0	0	0	12054000	25970000	36501000	0	0	0	669650	1442800	2027800	0	0	0	0.000188504	6.25499	2
	LmjF.27.0210:mRNA-p1	Vacuolar iron transporter 1	24.0258	24.5411	23.3099	22.5283	23.4072	24.0953	0	60.743	55	3	3	2	2	2	3	204960000	292940000	124780000	72592000	133480000	215070000	17080000	24412000	10399000	6049300	11124000	17923000	0.346394	0.615339	3
	LmjF.28.0400:mRNA-p1	katanin	20.3864	19.3768	21.208	18.81	18.0421	14	0	16.592	18	2	1	3	1	1	0	45231000	22465000	79940000	15166000	8906700	0	1370600	680760	2422400	459590	269900	0	0.100134	3.37304	6
	LmjF.25.2090:mRNA-p1	hypothetical protein, conserved	24.7125	22.734	24.4324	23.7196	24.3541	23.14	0	290.06	59	2	2	2	2	2	2	219930000	55810000	181130000	110510000	171560000	73948000	27492000	6976200	22641000	13814000	21445000	9243500	0.77062	0.221727	4
	LmjF.29.0110:mRNA-p1	C2 domain in Dock180 and Zizimin proteins	21.2333	21.309	20.1257	19.8254	20.4605	20.5572	0	222.14	85	7	7	7	8	9	9	530030000	558570000	245950000	199750000	310210000	331730000	2465200	2598000	1144000	929080	1442900	1542900	0.244374	0.608234	13
	LmjF.14.0800:mRNA-p1	hypothetical protein, conserved	14	20.8139	14	14	19.7757	14	0	7.7993	19	0	1	0	0	1	0	0	42399000	0	0	20645000	0	0	1843400	0	0	897590	0	0.91307	0.34608	2
	LmjF.16.0780:mRNA-p1	N-terminal region of Chorein, a TM vesicle-mediated sorter	19.1749	18.8473	18.7685	19.0351	18.2244	19.0618	0	10.706	29	4	3	4	7	4	4	151520000	120740000	114320000	137520000	78400000	140090000	591880	471640	446550	537200	306250	547230	0.631298	0.156499	8
	LmjF.31.1200:mRNA-p1	cytochrome b5-like Heme/Steroid binding domain containing protein	25.4428	26.5891	25.783	22.8449	25.0248	23.0449	0	112.57	65	2	5	3	1	4	1	136830000	302860000	173220000	22600000	102410000	25961000	45610000	100950000	57739000	7533400	34137000	8653500	0.0411203	2.30013	5
	LmjF.15.0240:mRNA-p1	sterol carrier protein	21.0041	20.416	20.8974	14	14	14	0	4.155	22	1	1	2	0	0	0	35754000	23783000	33204000	0	0	0	2103200	1399000	1953200	0	0	0	3.04086e-06	6.77251	3
	LmjF.31.2960:mRNA-p1	Repressor of differentiation kinase 2	20.1922	22.3637	21.8343	14	14	14	0	60.391	55	2	2	2	0	0	0	28751000	129530000	89740000	0	0	0	1198000	5397100	3739200	0	0	0	0.000335812	7.46342	7
	LmjF.36.3740:mRNA-p1;LmjF.18.1400:mRNA-p1	60S ribosomal protein L34	31.1301	30.5961	30.7302	29.0053	29.5476	29.9979	0	208.31	479	14	12	14	11	12	14	7050600000	4869400000	5343600000	1616600000	2354100000	3216600000	2350200064	1623100032	1781200000	538860032	784700032	1072200000	0.0166741	1.30187	14
	LmjF.34.2125:mRNA-p1	ubiquitin-like protein	25.7634	26.219	25.8962	25.6963	25.6979	25.8251	0	47.79	134	4	4	4	5	5	5	284790000	390550000	312260000	271850000	272140000	297230000	56958000	78109000	62452000	54371000	54429000	59447000	0.196208	0.219772	5
	LmjF.13.1580:mRNA-p1	ubiquitin-conjugating enzyme	25.6619	26.7671	24.732	26.1771	25.9632	25.9762	0	30.696	97	4	4	3	4	3	3	424710000	913680000	222920000	606970000	523360000	528100000	53088000	114210000	27865000	75871000	65420000	66012000	0.619256	-0.318517	6
	LmjF.13.1650:mRNA-p1	dynein heavy chain	18.9931	17.8198	18.5166	15.3356	16.2875	15.5921	0	23.771	9	5	3	2	1	1	1	133570000	59228000	96005000	10585000	20478000	12645000	521770	231360	375020	41349	79991	49396	0.00366542	2.70474	6
	LmjF.06.0530:mRNA-p1	hypothetical protein, conserved	21.8498	21.6656	21.9691	14	14	14	0.00044267	2.7667	17	2	2	3	0	0	0	49133000	43244000	53371000	0	0	0	3779500	3326500	4105500	0	0	0	9.7012e-08	7.82815	4
	LmjF.35.0140:mRNA-p1	hypothetical protein, conserved	23.0597	26.2779	24.5782	24.7618	25.5893	23.7299	0	43.726	84	1	4	3	3	4	3	61200000	569570000	175340000	199130000	353380000	97394000	8742900	81366000	25048000	28447000	50483000	13913000	0.961562	-0.0550677	5
	LmjF.35.3010.2:mRNA-p1;LmjF.35.3010.1:mRNA-p1	trypanothione-dependent glyoxalase I	23.6767	25.9672	25.731	24.5965	22.9649	24.9858	0	7.5417	49	2	2	2	2	2	2	67047000	328000000	278460000	126830000	40935000	166130000	13409000	65600000	55692000	25367000	8187100	33226000	0.379572	0.942559	3
	LmjF.23.0380:mRNA-p1	ATP-binding cassette protein subfamily G, member 5	19.1806	20.3867	20.1346	18.8596	19.7867	19.8247	0	14.687	28	1	2	2	2	3	2	30305000	69917000	58708000	24260000	46128000	47358000	594220	1370900	1151100	475680	904470	928600	0.444536	0.41029	3
	LmjF.35.5100:mRNA-p1;LmjF.33.1955:mRNA-p1	60S ribosomal protein L37	28.4692	28.6753	28.6099	26.5746	27.1286	26.8825	0	10.844	111	7	6	6	5	5	6	1114800000	1286000000	1229000000	299840000	440180000	371160000	371609984	428660000	409660000	99946000	146730000	123720000	0.000550677	1.72286	8
	LmjF.04.0630:mRNA-p1	hypothetical protein, conserved	23.355	25.7782	25.1652	24.7496	24.9923	24.7132	0	8.0161	62	2	3	3	3	3	4	53647000	287720000	188120000	141040000	166880000	137520000	10729000	57545000	37625000	28209000	33376000	27505000	0.946566	-0.0522544	5
	LmjF.34.2560:mRNA-p1	hypothetical protein, conserved	21.6905	21.0474	21.1415	21.4543	21.0791	21.5127	0.0020807	2.1866	9	3	3	2	3	2	2	741200000	474620000	506610000	629250000	485180000	655260000	3384500	2167200	2313300	2873300	2215400	2992100	0.829794	-0.0555687	3
	LmjF.32.0070:mRNA-p1	Qa-SNARE protein	20.0812	19.4159	19.9949	18.6514	14	14	0	15.595	38	1	1	1	1	0	0	16639000	10492000	15674000	6176200	0	0	1109300	699470	1044900	411750	0	0	0.0521264	4.28022	4
	LmjF.34.3980:mRNA-p1	nucleolar protein family a member-like protein	24.1714	25.2998	24.8986	24.8797	25.5728	24.9211	0	40.289	119	4	5	5	4	5	5	151140000	330430000	250210000	246950000	399270000	254150000	18893000	41304000	31276000	30869000	49908000	31768000	0.449199	-0.334605	7
	LmjF.34.0690:mRNA-p1;LmjF.34.0680:mRNA-p1	flagellar attachment zone protein	21.1136	17.6574	18.9484	21.6347	21.615	22.0644	0	21.057	41	5	3	3	6	5	5	696580000	63466000	155300000	999590000	986020000	1346500000	2269000	206730	505870	3256000	3211800	4385900	0.0678803	-2.53155	9
	LmjF.30.3200:mRNA-p1;LmjF.28.0540:mRNA-p1	ribosomal protein S26	28.9451	29.7981	29.8096	28.7876	27.941	28.2396	0	130.72	291	6	6	6	6	5	5	2067200000	3734100000	3763900000	1853500000	1030700000	1267700000	516809984	933520000	940979968	463380000	257680000	316940000	0.034346	1.19483	6
	LmjF.34.0750:mRNA-p1	hypothetical protein, conserved	21.5208	22.1984	22.3052	19.9204	21.3486	20.8241	0	15.606	33	2	3	2	2	2	2	93273000	149190000	160660000	30760000	82778000	57550000	3008800	4812500	5182400	992260	2670300	1856500	0.0536951	1.31041	3
	LmjF.24.2250:mRNA-p1	fatty-acid desaturase	22.5293	23.0386	22.8668	22.7929	22.7799	23.1901	0	32.339	23	2	3	2	3	2	3	121070000	172320000	152980000	145330000	144030000	191410000	6053400	8616000	7648800	7266700	7201700	9570400	0.615583	-0.109406	3
	LmjF.35.2120:mRNA-p1	R-SNARE protein	21.7801	24.4454	22.4036	22.5902	22.891	21.2245	0	22.626	52	2	4	4	4	4	2	39616000	251300000	61030000	69458000	85561000	26952000	3601400	22846000	5548100	6314400	7778300	2450200	0.538522	0.641141	5
	LmjF.36.2170:mRNA-p1	NOL1/NOP2/sun family	14	19.6837	21.0914	19.9785	20.8319	19.8445	0	37.014	18	0	1	2	2	2	1	0	32842000	87136000	40293000	72793000	36717000	0	842110	2234300	1033100	1866500	941450	0.421305	-1.95998	3
	LmjF.16.0920:pseudogenic_transcript-p1	flagellar calcium-binding protein	21.8656	22.9803	22.0901	21.6542	21.0419	14	0	6.2255	32	1	1	1	1	1	0	30569000	66200000	35717000	26403000	17272000	0	3821100	8275000	4464600	3300300	2159000	0	0.240617	3.4133	2
	LmjF.08.1180:mRNA-p1	hypothetical protein, conserved	19.0978	14	18.7266	14	14	14	0.00043898	2.6776	9	1	0	1	0	0	0	13466000	0	10411000	0	0	0	561070	0	433780	0	0	0	0.116684	3.27481	2
	LmjF.22.1060:mRNA-p1	small nuclear ribonucleoprotein	23.9589	25.6705	25.2576	24.319	24.7245	24.0643	0	148.04	118	3	3	3	3	3	2	81528000	267030000	200570000	104650000	138610000	87708000	16306000	53406000	40115000	20929000	27721000	17542000	0.341841	0.593084	5
	LmjF.24.1800:mRNA-p1	hypothetical protein, conserved	26.7316	26.655	26.6911	25.6661	25.7782	25.3005	0	54.785	119	3	3	3	3	3	3	445730000	422690000	433400000	212970000	230190000	165300000	111430000	105670000	108350000	53243000	57547000	41325000	0.00159746	1.11095	4
	LmjF.29.1030:mRNA-p1	hypothetical protein, conserved	14	14	14	14	14	14	0.00044504	2.858	5	0	0	0	0	0	0	0	0	0	0	0	0	0	0	0	0	0	0	1	0	2
	LmjF.36.2870:mRNA-p1;LmjF.36.2860:mRNA-p1	40S ribosomal protein S24e	29.3581	29.5532	29.8059	27.9573	28.7804	28.662	0	155.38	208	6	6	6	6	7	7	2064300000	2363300000	2815600000	781840000	1383200000	1274300000	688110016	787760000	938550016	260610000	461070016	424750016	0.018418	1.10578	8
	LmjF.26.2340:mRNA-p1;LmjF.26.2330:mRNA-p1	60S ribosomal protein L35	31.6482	32.119	32.0005	31.6241	31.5035	31.2439	0	134.4	202	7	8	7	8	8	8	6731100000	9328500000	8592900000	6619900000	6088900000	5086100000	3365600000	4664300032	4296500224	3309900032	3044400128	2543099904	0.0614147	0.465385	8
	LmjF.31.2280:mRNA-p1	ADP-ribosylation factor	20.8124	25.5375	24.2004	24.3524	25.0561	22.6363	0	148.86	109	1	8	4	6	6	2	18414000	487020000	192770000	214190000	348850000	65195000	1841400	48702000	19277000	21419000	34885000	6519500	0.768172	-0.498198	9
	LmjF.07.1150:mRNA-p1	N-terminal region of Chorein, a TM vesicle-mediated sorter	18.6513	19.1919	19.2174	18.0354	18.0885	18.3563	0	10.315	24	3	4	3	2	2	2	48173000	70068000	71316000	31433000	32610000	39264000	411730	598870	609540	268650	278720	335590	0.0148093	0.860139	4
	LmjF.30.1450:mRNA-p1	kinesin	22.2382	22.0501	22.2566	20.5339	20.5348	21.1802	0	17.838	39	5	6	8	5	4	4	262200000	230150000	265570000	80463000	80511000	125940000	4947200	4342400	5010700	1518200	1519100	2376200	0.00313404	1.43196	9
	LmjF.20.0150:mRNA-p1	Domain of unknown function (DUF1736)	21.2156	21.8257	21.7146	20.3081	20.1874	19.9311	0	6.016	48	2	3	3	3	2	2	112010000	170990000	158320000	59717000	54922000	45984000	2435100	3717100	3441600	1298200	1194000	999650	0.00270468	1.44314	3
	LmjF.03.0440:mRNA-p1;LmjF.03.0430:mRNA-p1	60S acidic ribosomal protein P2	29.7459	29.268	29.4537	28.4132	28.0249	29.0143	0	323.31	242	2	4	3	2	3	2	2701000000	1939500000	2205800000	1072300000	819320000	1626700000	900339968	646489984	735270016	357449984	273110016	542230016	0.0347062	1.00508	4
	LmjF.35.4930:mRNA-p1	tubulin tyrosine ligase	21.6221	20.7636	21.31	21.4711	21.2032	20.8785	0	13.093	24	3	2	1	4	3	3	142030000	78330000	114390000	127910000	106230000	84819000	3227800	1780200	2599800	2906900	2414400	1927700	0.882956	0.0476545	5
	LmjF.31.1800:mRNA-p1;LmjF.31.1820:mRNA-p1;LmjF.31.1790:mRNA-p1	amino acid permease	21.0902	22.598	22.5218	22.1382	21.8571	21.6514	0.00043384	2.563	15	2	2	2	2	2	2	37951000	107930000	102370000	78472000	64579000	55999000	2232400	6348600	6021800	4616000	3798800	3294000	0.731594	0.187733	2
	LmjF.36.6890:mRNA-p1	Nucleoporin NUP144	16.9713	17.7867	19.1086	19.8907	20.163	19.9132	0	3.2968	11	2	1	1	2	2	2	8480100	14924000	37307000	64157000	77485000	65165000	128490	226120	565260	972080	1174000	987350	0.0318594	-2.03345	2
	LmjF.32.1090:mRNA-p1	HECT-domain (ubiquitin-transferase)	14	17.5196	14	20.3277	19.9166	20.1094	0	5.6467	28	0	1	0	1	1	1	0	15032000	0	105280000	79175000	90499000	0	187900	0	1316000	989690	1131200	0.0137699	-4.94472	5
	LmjF.07.0280:mRNA-p1	ubiquitin-protein ligase-like	18.1599	18.5433	18.3944	17.2846	17.9205	17.6985	0	42.452	29	4	4	5	3	3	2	80539000	105050000	94757000	43906000	68224000	58496000	292870	382010	344570	159660	248090	212710	0.0281143	0.731305	12
	LmjF.20.1190:mRNA-p1	cysteine peptidase, Clan CA, family C2	22.1719	23.379	22.146	20.9571	22.2561	22.2892	0	162.47	69	5	9	5	3	7	6	174830000	403640000	171710000	75321000	185340000	189630000	4725000	10909000	4640900	2035700	5009100	5125200	0.288517	0.731493	11
	LmjF.30.0060:mRNA-p1	hypothetical protein, conserved	14	14	14	22.4011	19.451	21.7839	0.00044385	2.8117	7	0	0	0	2	1	1	0	0	0	77540000	10033000	50549000	0	0	0	5538500	716680	3610700	0.00130637	-7.21196	3
	LmjF.20.0650:mRNA-p1	rRNA biogenesis protein-like protein	21.599	21.9731	21.7184	21.1836	21.8455	21.3515	0	16.296	71	7	7	7	7	7	6	127060000	164670000	138020000	95268000	150740000	107030000	3176600	4116700	3450500	2381700	3768400	2675700	0.252858	0.303307	8
	LmjF.05.0700:mRNA-p1	hypothetical protein, conserved	21.2753	23.768	21.1494	17.9146	21.8402	19.828	0	11.391	74	2	2	2	2	2	2	223350000	1257000000	204680000	21743000	330400000	81903000	2538000	14285000	2325900	247080	3754500	930720	0.195268	2.20327	2
	LmjF.29.1150:mRNA-p1	tryparedoxin 2	22.8038	26.2851	25.4723	24.8162	25.2586	23.4708	0	28.784	153	2	5	5	3	3	2	58576000	654160000	372410000	236320000	321130000	93008000	7322000	81770000	46551000	29540000	40142000	11626000	0.788611	0.338519	5
	LmjF.34.0380:mRNA-p1	hypothetical protein, unknown function	21.3644	22.1634	21.2674	19.2747	20.544	20.1198	0.00085034	2.3826	23	2	3	3	1	1	2	75594000	131530000	70678000	17759000	42807000	31902000	2699800	4697400	2524200	634250	1528800	1139400	0.0259758	1.61891	3
	LmjF.19.0700:mRNA-p1	kinesin	19.8785	19.7395	19.6552	20.1311	18.8536	18.7904	0	10.229	17	3	1	2	2	1	1	123370000	112050000	105690000	146990000	60632000	58032000	963850	875370	825670	1148300	473690	453380	0.32129	0.499392	7
	LmjF.27.0490:mRNA-p1	calpain-like cysteine peptidase	19.6505	19.5808	19.2685	17.8485	19.2812	20.0121	0	4.5418	24	2	1	2	2	2	2	202460000	192910000	155360000	58060000	156740000	260130000	823000	784170	631550	236020	637130	1057400	0.522203	0.45267	2
	LmjF.20.0260:mRNA-p1	Midasin	20.1528	20.8982	20.7043	20.14	20.3361	20.2537	0.00086468	2.5263	21	3	3	3	2	2	2	269270000	451420000	394650000	266890000	305760000	288800000	1165700	1954200	1708500	1155400	1323700	1250200	0.212115	0.341792	4
	LmjF.34.0300:mRNA-p1	hypothetical protein, conserved	21.3922	21.6603	21.4808	20.8593	21.2919	21.6285	0	53.239	30	4	4	4	4	4	4	104590000	125940000	111210000	72287000	97560000	123200000	2752300	3314300	2926700	1902300	2567400	3242200	0.347468	0.251197	5
	LmjF.34.0990:mRNA-p1	p-glycoprotein	20.6457	21.42	21.2357	20.6459	20.9769	21.0657	0	89.826	31	3	5	5	3	3	3	113190000	193600000	170380000	113210000	142410000	151450000	1640500	2805900	2469300	1640700	2063900	2194900	0.485602	0.204287	5
	LmjF.35.3620:mRNA-p1	iron-sulfur cluster assembly protein	23.4815	14	21.6496	14	14	14	0	15.112	37	1	0	1	0	0	0	93693000	0	26319000	0	0	0	11712000	0	3289800	0	0	0	0.120645	5.71035	5
	LmjF.26.0940:mRNA-p1	DnaJ domain/Domain of unknown function (DUF3395)	18.5519	19.6755	19.9082	19.5731	17.9309	17.8432	0	3.7073	25	1	2	2	2	1	1	16525000	36007000	42309000	33540000	10745000	10111000	384310	837380	983930	780000	249880	235140	0.255693	0.929493	2
	LmjF.28.2460:mRNA-p1;LmjF.28.2205:mRNA-p1	ribosomal protein S29	27.6559	27.6387	27.9545	26.7571	26.8612	26.3435	0	111.13	128	4	4	3	4	3	3	845900000	835860000	1040400000	453700000	487630000	340590000	211470000	208970000	260100000	113420000	121910000	85148000	0.00435402	1.09576	4
	LmjF.15.1190:mRNA-p1	cyclic nucleotide-binding domain containing protein	20.9114	21.3572	20.3236	20.1134	20.5113	19.6731	0	8.8272	36	6	6	4	4	4	2	126230000	171930000	83982000	72596000	95653000	53502000	1972300	2686400	1312200	1134300	1494600	835960	0.117899	0.764825	10
	LmjF.29.1510:mRNA-p1;LmjF.29.1500:mRNA-p1	Nodulin-like	14	14	14	22.5106	22.6735	22.0948	0	5.9093	5	0	0	0	2	1	1	0	0	0	125490000	140490000	94059000	0	0	0	5975600	6689900	4479000	1.04664e-06	-8.42632	2
	LmjF.31.1570:mRNA-p1	cytochrome c oxidase VIII (COX VIII)	22.8734	26.0241	24.156	24.7702	24.5129	23.2515	0	14.892	45	2	5	4	5	3	3	53788000	477670000	130850000	200300000	167580000	69903000	7684000	68239000	18693000	28614000	23940000	9986100	0.874561	0.172962	5
	LmjF.32.2440:mRNA-p1	mitochondrial RNA binding complex 1 subunit	19.8852	20.6219	22.4954	21.0556	14	20.8245	0.0076132	1.5168	8	1	1	3	2	0	1	19368000	32275000	118250000	43590000	0	37139000	968380	1613700	5912700	2179500	0	1857000	0.385865	2.37414	3
	LmjF.31.1270:mRNA-p1;LmjF.31.1430:mRNA-p1	p-glycoprotein e	20.0083	21.43	20.5388	20.4329	21.0066	20.3728	0	71.462	46	4	5	4	4	6	7	84366000	226030000	121860000	113240000	168540000	108630000	1054600	2825400	1523300	1415500	2106800	1357800	0.911011	0.0549049	7
	LmjF.28.2385:mRNA-p1	DNA replication licensing factor MCM6	17.357	18.1567	17.7177	27.1622	28.0291	28.1522	0.005102	1.71	13	1	1	1	2	2	1	9568700	16657000	12286000	8560800000	15612000000	17003000000	167870	292220	215550	150190000	273900000	298300000	1.32568e-05	-10.0374	4
	LmjF.34.3080:mRNA-p1	exosome subunit rrp6p homologue	20.473	20.9164	20.5264	18.7475	19.5785	17.6611	0	23.291	10	3	3	3	2	2	1	52394000	71247000	54371000	15844000	28184000	7461400	1455400	1979100	1510300	440110	782900	207260	0.026002	1.97625	3
	LmjF.36.1925:mRNA-p1;LmjF.21.1820:mRNA-p1	60S ribosomal protein L37a	28.102	29.0287	28.8983	27.4093	28.1494	27.462	0	171.91	125	4	4	4	3	3	2	864340000	1643000000	1500900000	534730000	893160000	554630000	288110016	547670016	500320000	178240000	297720000	184880000	0.0556136	1.0028	5
	LmjF.19.0650:mRNA-p1	hypothetical protein, conserved	22.1343	21.3743	21.51	21.3924	21.7007	21.9807	0	15.996	63	11	5	7	8	9	9	336050000	198440000	218020000	200940000	248820000	302120000	4603500	2718400	2986500	2752600	3408600	4138600	0.952346	-0.01839	11
	LmjF.09.1510:mRNA-p1	hypothetical protein, conserved	19.9492	19.2933	20.344	18.4076	19.5128	18.9715	0	4.2122	18	3	4	4	1	1	2	94140000	59749000	123770000	32338000	69570000	47804000	1012300	642460	1330900	347720	748060	514020	0.112167	0.8982	5
	LmjF.25.1310:mRNA-p1	hypothetical protein, conserved	23.4056	21.3028	23.083	14	14	20.1129	0	67.848	52	2	1	2	0	0	1	144450000	33631000	115510000	0	0	14741000	11112000	2587000	8885200	0	0	1133900	0.0374652	6.55953	2
	LmjF.14.1070:mRNA-p1	CMGC/DYRK protein kinase	22.8311	21.9128	22.5858	20.573	20.5105	22.5526	0	19.244	39	6	5	5	3	3	6	373090000	197420000	314750000	77993000	74686000	307590000	7461900	3948300	6295000	1559900	1493700	6151900	0.164494	1.2312	8
	LmjF.35.1260:mRNA-p1	ATPase family associated with various cellular activities (AAA)	20.6691	21.0089	21.0086	14	14	14	0	84.874	25	1	2	2	0	0	0	35014000	44315000	44303000	0	0	0	1667300	2110200	2109700	0	0	0	4.35476e-07	6.89555	5
	LmjF.21.0980:mRNA-p1	intraflagellar transport protein 172	22.6306	22.8931	22.9734	21.022	21.6364	22.194	0	157.5	62	11	11	11	8	9	14	642890000	771170000	815280000	210810000	322720000	475000000	6493800	7789600	8235200	2129400	3259800	4798000	0.0264704	1.21492	16
	LmjF.17.0350:mRNA-p1	dihydrouridine synthase (Dus)	20.8611	21.2465	21.3813	21.1559	20.8998	20.8535	0	13.456	31	3	3	3	3	2	2	55237000	72149000	79213000	67755000	56739000	54944000	1904700	2487900	2731500	2336400	1956500	1894600	0.348229	0.193243	3
	LmjF.14.1120:mRNA-p1;LmjF.14.1110:mRNA-p1;LmjF.14.1100:mRNA-p1	kinesin K39	22.2961	22.3634	22.9105	18.249	18.7313	18.3658	0	92.894	108	4	5	5	2	3	2	1096900000	1149300000	1679300000	66355000	92696000	71953000	5149700	5395700	7883900	311530	435190	337810	7.3894e-05	4.07459	8
	LmjF.28.0020:mRNA-p1	Present in the outer mitochondrial membrane proteome 15	14	14	14	14	14	14	0.00044189	2.7299	18	0	0	0	0	0	0	0	0	0	0	0	0	0	0	0	0	0	0	1	0	2
	LmjF.35.2270:mRNA-p1	ATP-dependent RNA helicase-like protein	21.1848	22.074	22.2278	20.3244	21.2247	21.402	0	57.13	53	3	5	4	2	4	4	162100000	300230000	334000000	89283000	166630000	188440000	2383800	4415200	4911800	1313000	2450500	2771100	0.143783	0.845196	5
	LmjF.17.0920:mRNA-p1	ATP-dependent RNA helicase	17.1296	17.4936	18.7453	18.7987	19.5653	19.4072	0	8.5824	10	1	1	3	3	5	3	16777000	21592000	51413000	53352000	90770000	81344000	143390	184550	439430	456000	775810	695240	0.0537359	-1.46755	5
	LmjF.13.0130:mRNA-p1	Kinesin-13 2	14	14	14	14	14	14	0	3.1837	3	0	0	0	0	0	0	0	0	0	0	0	0	0	0	0	0	0	0	1	0	3
	LmjF.07.0805:mRNA-p1	N-acetylglucosamine-phosphate mutase	22.2526	22.3279	20.236	22.0889	21.5775	20.4357	0	19.187	51	4	5	3	3	1	2	174890000	184260000	43223000	156130000	109530000	49639000	4996800	5264500	1234900	4460800	3129400	1418300	0.791246	0.238114	5
	LmjF.26.0970:mRNA-p1	NMD3 family	19.8937	22.0108	21.3238	21.3185	21.2396	18.5812	0	11.229	25	1	4	3	4	4	1	26301000	114100000	70873000	70612000	66855000	10589000	974100	4225800	2624900	2615300	2476100	392190	0.559255	0.69632	6
	LmjF.32.1340:mRNA-p1	cleavage and polyadenylation specificity factor- like protein	21.7143	21.3406	21.2326	20.0111	19.9637	20.5846	0	14.581	42	6	5	7	5	4	5	230530000	177920000	165090000	70798000	68506000	105360000	3440700	2655500	2464000	1056700	1022500	1572500	0.00735135	1.24265	9
	LmjF.28.1100:mRNA-p1	hypothetical protein, conserved	20.4652	20.331	19.9656	14	16.8289	19.2149	0.0028056	1.8797	18	2	2	2	0	1	1	55009000	50124000	38910000	0	4423700	23123000	1447600	1319000	1023900	0	116410	608510	0.0777611	3.5727	2
	LmjF.29.2550:mRNA-p1	RNA polymerase-associated protein CTR9	14	14	14	14	14	14	0.00086356	2.5152	8	0	0	0	0	0	0	0	0	0	0	0	0	0	0	0	0	0	0	1	0	2
	LmjF.35.3720:mRNA-p1	hypothetical protein, conserved	22.2765	21.4986	21.6132	20.2457	14	14	0	40.734	31	2	1	1	1	0	0	121920000	71109000	76987000	29840000	0	0	5080200	2962900	3207800	1243300	0	0	0.052647	5.71415	2
	LmjF.34.4620:mRNA-p1	cyclic nucleotide-binding domain containing protein	21.3733	22.2592	22.0417	20.3439	21.369	21.0808	0	78.703	39	2	3	3	1	2	2	89641000	165650000	142470000	43918000	89378000	73190000	2716400	5019700	4317400	1330800	2708400	2217900	0.0768722	0.960177	4
	LmjF.29.2020:mRNA-p1	5-AMP-activated protein kinase catalytic subunit alpha	20.7906	20.8232	20.4426	19.9245	20.6269	20.788	0	30.647	16	2	2	2	2	2	2	65298000	66790000	51305000	35824000	58292000	65181000	1813800	1855300	1425100	995100	1619200	1810600	0.45862	0.239023	2
	LmjF.34.0390:mRNA-p1	hypothetical protein, unknown function	19.5624	22.2341	21.9848	20.0383	21.4393	19.864	0	9.2484	19	1	3	3	1	2	1	20130000	128270000	107910000	27996000	73934000	24810000	774230	4933400	4150400	1076800	2843600	954240	0.456348	0.813258	4
	LmjF.15.0620:mRNA-p1	hypothetical protein, conserved	14	14	14	14	14	14	0	5.1705	12	1	0	0	0	0	0	0	0	0	0	0	0	0	0	0	0	0	0	1	0	2
	LmjF.14.0570:mRNA-p1	WD domain, G-beta repeat	19.3484	19.7837	19.3923	18.8525	19.2042	18.6801	0	5.4719	12	2	2	2	2	2	1	35379000	47838000	36470000	25087000	32013000	22261000	667520	902600	688120	473340	604020	420020	0.0452004	0.595876	4
	LmjF.26.1040:mRNA-p1;REV__LmjF.26.1040:mRNA-p1	hypothetical protein, conserved	22.238	23.8232	24.2272	23.5429	22.6538	22.6792	0	22.744	48	3	4	3	4	5	3	118720000	356210000	471320000	293310000	158370000	161180000	4946500	14842000	19639000	12221000	6598900	6716000	0.523129	0.470852	7
	LmjF.32.2200:mRNA-p1	U5 small nuclear ribonucleoprotein component	20.919	21.2081	21.2399	20.9506	21.5447	21.5773	0	13.943	55	6	5	6	5	7	7	105080000	128390000	131260000	107410000	162140000	165840000	1982700	2422500	2476500	2026600	3059200	3129100	0.360157	-0.235233	8
	LmjF.22.1500:mRNA-p1	ATP-dependent DEAD/H RNA helicase	21.6858	21.3961	21.58	20.5977	20.9052	21.0573	0	30.801	51	6	5	6	4	6	6	229400000	187660000	213180000	107900000	133540000	148380000	3373500	2759800	3135000	1586800	1963800	2182100	0.0117569	0.700596	8
	LmjF.35.2850:mRNA-p1	RNA polymerase-associated protein LEO1	14	14	14	14	14	14	0	22.544	22	0	0	0	0	0	0	0	0	0	0	0	0	0	0	0	0	0	0	1	0	3
	LmjF.20.0130:mRNA-p1	phosphatidylinositol-4-phosphate 5-kinase related	20.6756	20.3275	19.4882	19.2129	19.5081	20.6866	0.00044287	2.784	21	2	2	1	1	1	2	46898000	36842000	20591000	17014000	20878000	47255000	1674900	1315800	735400	607650	745650	1687700	0.561818	0.361225	2
	LmjF.09.0470:mRNA-p1	serine/threonine protein phosphatase	14	19.5485	14	14	14	14	0	8.2373	13	0	1	0	0	0	0	0	24537000	0	0	0	0	0	766800	0	0	0	0	0.373901	1.8495	3
	LmjF.17.0720:mRNA-p1	hypothetical protein, conserved	19.8149	20.1293	20.1986	19.4648	19.5373	20.0997	0.00045558	3.1132	16	2	1	2	1	1	1	41503000	51611000	54147000	32561000	34239000	50564000	922290	1146900	1203300	723580	760880	1123600	0.210362	0.346979	3
	LmjF.31.2350:mRNA-p1	Symplekin tight junction protein C terminal	22.6715	22.7064	22.7269	21.6455	21.8605	22.6612	0	199.95	88	5	10	9	7	7	8	427550000	438020000	444270000	209960000	243690000	424500000	6680500	6844100	6941800	3280600	3807600	6632800	0.105159	0.645889	13
	LmjF.33.1060:mRNA-p1	chloride channel protein	20.5813	19.2207	20.9925	18.1096	18.7726	18.6701	0.0077012	1.5988	17	2	1	2	1	1	1	65895000	25660000	87625000	11879000	18809000	17519000	1568900	610950	2086300	282840	447830	417110	0.0381773	1.74741	2
	LmjF.34.4310:mRNA-p1	coatomer alpha subunit	22.2549	23.1284	22.711	22.1584	21.9641	21.9757	0	42.868	121	6	11	8	9	8	7	335320000	614330000	459990000	313640000	274120000	276330000	5004900	9169200	6865600	4681200	4091300	4124300	0.0626848	0.665312	13
	LmjF.11.0830:mRNA-p1	hypothetical protein, conserved	20.3487	21.7468	21.2139	20.3309	19.8977	20.144	0	14.084	43	2	5	4	3	3	3	68101000	179470000	124050000	67265000	49816000	59089000	1335300	3519100	2432300	1318900	976780	1158600	0.0832395	0.978956	8
	LmjF.04.0060:mRNA-p1	DNA topoisomerase type IB small subunit	22.0932	22.0537	21.4844	18.5937	14	14	0	29.347	21	3	1	1	1	0	0	76060000	74010000	49878000	6725200	0	0	4474100	4353500	2934000	395600	0	0	0.0147256	6.34589	5
	LmjF.35.3980:mRNA-p1	4E-interacting protein	23.4711	22.1319	22.5239	21.0538	18.4956	14	0	323.31	117	5	2	3	3	1	1	302340000	119490000	156800000	56600000	9609600	0	11628000	4595700	6030800	2176900	369600	0	0.0816527	4.85914	7
	LmjF.30.2890:mRNA-p1	hypothetical protein, conserved	19.4179	21.546	19.8961	20.4391	20.7599	21.1639	0	7.9461	40	1	3	1	2	2	3	18911000	82672000	26344000	38383000	47941000	63436000	700420	3061900	975710	1421600	1775600	2349500	0.500904	-0.500978	3
	LmjF.35.3070:mRNA-p1	hypothetical protein, conserved	20.8597	21.1596	19.7855	18.5352	19.0818	18.3882	0	7.1943	36	2	2	1	1	1	1	87530000	107750000	41572000	17475000	25525000	15782000	1902800	2342400	903730	379890	554890	343090	0.0144287	1.93316	2
	LmjF.04.0550:mRNA-p1	TPR repeat/Tetratricopeptide repeat	20.6206	21.6228	20.9809	20.6181	20.2816	20.9395	0	12.402	53	4	5	4	4	4	3	122530000	245430000	157290000	122320000	96872000	152840000	1612200	3229300	2069600	1609400	1274600	2011000	0.256696	0.461708	6
	LmjF.21.1730:mRNA-p1	hypothetical protein, conserved	14	14	14	14	14	14	0.00085361	2.4079	8	0	0	0	0	0	0	0	0	0	0	0	0	0	0	0	0	0	0	1	0	2
	LmjF.36.0710:mRNA-p1	Protein C21orf2 homolog	14	19.8329	20.0358	14	14	14	0	4.0668	21	0	1	1	0	0	0	0	14008000	16124000	0	0	0	0	933880	1074900	0	0	0	0.116233	3.95622	2
	LmjF.12.0540:mRNA-p1	Present in the outer mitochondrial membrane proteome 18	14	14	14	14	14	14	0	6.0783	12	0	0	0	0	0	0	0	0	0	0	0	0	0	0	0	0	0	0	1	0	3
	LmjF.13.0970:mRNA-p1	hypothetical protein, conserved	20.2557	20.1796	21.4574	20.7492	20.3063	21.6386	0.0012706	2.3389	15	1	1	2	1	1	2	45069000	42752000	103660000	63451000	46679000	117540000	1251900	1187600	2879500	1762500	1296600	3265000	0.663612	-0.267151	2
	LmjF.36.0820:mRNA-p1	ADP-ribosylation factor-like protein	21.5011	23.0369	21.4426	21.5385	21.6794	22.6419	0	4.3419	28	1	2	1	1	1	2	41553000	120480000	39903000	42646000	47019000	91626000	2968100	8605900	2850200	3046100	3358500	6544700	0.951837	0.0402737	2
	LmjF.19.1410:mRNA-p1	Cid1 family poly A polymerase	20.8546	20.9377	20.8875	20.4336	20.3458	20.4473	0	5.2683	36	2	2	2	2	2	2	83427000	88374000	85351000	62311000	58633000	62907000	1896100	2008500	1939800	1416200	1332600	1429700	0.000264903	0.48436	3
	LmjF.15.0060:mRNA-p1	Eukaryotic translation initiation factor 4 gamma 1	24.0169	24.1968	25.0995	14	19.5206	18.4948	0	157.53	50	10	15	15	0	1	1	865710000	980690000	1833500000	0	38358000	18839000	16975000	19229000	35951000	0	752110	369390	0.0147534	7.09928	17
	LmjF.36.3380:mRNA-p1	hypothetical protein, conserved	22.1847	24.208	24.1838	20.9921	14	14	0	32.054	43	1	2	1	1	0	0	23835000	96895000	95286000	10429000	0	0	4767000	19379000	19057000	2085700	0	0	0.0412808	7.19479	2
	LmjF.34.1060:mRNA-p1	mitochondrial ATP-dependent zinc metallopeptidase	20.8365	21.5138	22.0293	20.352	20.6451	21.0851	0	7.9546	30	3	4	6	3	3	3	69282000	110790000	158370000	49518000	60671000	82311000	1872500	2994400	4280200	1338300	1639800	2224600	0.132175	0.765814	6
	LmjF.25.2360:mRNA-p1	Pumilio homology domain family member 8	20.7303	21.0486	19.9802	20.3075	20.084	20.4036	0	28.1	37	3	3	1	2	2	2	59145000	73747000	35165000	44121000	37788000	47162000	1739600	2169000	1034300	1297700	1111400	1387100	0.386032	0.321344	4
	LmjF.35.0670:mRNA-p1	hypothetical protein, conserved	15.0606	15.9198	16.6702	16.2368	15.817	14	0	4.8946	6	1	1	2	2	1	0	6800400	12336000	20755000	15368000	11488000	0	34173	61992	104290	77224	57730	0	0.555826	0.532269	4
	LmjF.16.0080:mRNA-p1	Galactose oxidase, central domain/Domain of unknown function (DUF4110)	22.0364	22.4663	23.0054	21.2244	22.2851	22.2187	0	173.78	78	3	3	6	5	4	4	150550000	202820000	294700000	85751000	178880000	170830000	4301600	5794800	8420000	2450000	5110700	4880900	0.251499	0.593334	7
	LmjF.09.1520.2:mRNA-p1;LmjF.09.1520.1:mRNA-p1	hypothetical protein, conserved	25.8985	25.9973	25.5913	24.5418	25.5105	18.7399	0.0020687	2.1398	27	1	1	1	1	1	1	1125900000	1205700000	909930000	439630000	860410000	7880500	62550000	66984000	50552000	24424000	47801000	437800	0.242922	2.89828	2
	LmjF.05.0850:mRNA-p1	zinc-finger of a C2HC-type	14	14	14	14	14	14	0	16.133	17	0	1	0	0	0	0	0	0	0	0	0	0	0	0	0	0	0	0	1	0	5
	LmjF.22.1110:mRNA-p1	Cytoplasmic dynein 1 heavy chain (DYNC1H1)	16.3335	16.599	16.2631	13.5534	16.1946	16.7831	0	6.8044	10	1	1	1	2	1	2	23288000	27993000	22178000	3390100	21149000	31803000	82581	99266	78645	12022	74998	112780	0.423948	0.888165	4
	LmjF.22.1610:mRNA-p1	hypothetical protein, conserved	21.2186	21.9975	21.2069	20.8319	21.5333	20.622	0	20.991	56	4	4	3	4	4	2	92732000	159110000	91985000	70926000	115330000	61325000	2440300	4187000	2420600	1866500	3035100	1613800	0.27626	0.478601	6
	LmjF.32.2910:mRNA-p1	ubiquitin hydrolase	20.6574	21.1838	21.223	18.1602	18.8789	20.1352	0	6.9988	21	2	2	2	2	2	2	104190000	150070000	154210000	18454000	30371000	72554000	1653900	2382100	2447700	292920	482080	1151600	0.0315619	1.96332	2
	LmjF.33.0970:mRNA-p1	hypothetical protein, conserved	21.7609	21.0635	21.7216	21.1891	21.1668	20.6581	0	4.8717	39	3	2	3	3	3	2	117270000	72324000	114120000	78895000	77688000	54606000	3553800	2191600	3458200	2390800	2354200	1654700	0.147621	0.510689	3
	LmjF.11.0780:mRNA-p1;LmjF.11.0760:mRNA-p1	40S ribosomal protein S21	26.9817	28.7386	28.5247	28.2092	29.0831	28.9123	0	323.31	366	3	3	3	3	3	3	397580000	1343700000	1158500000	930980000	1706100000	1515600000	132530000	447900000	386169984	310329984	568720000	505209984	0.34779	-0.653225	4
	LmjF.21.0790:mRNA-p1	ras-related protein Rab21	14	20.4845	14	14	14	14	0	6.8253	13	0	1	0	0	0	0	0	24941000	0	0	0	0	0	1467100	0	0	0	0	0.373901	2.16151	2
	LmjF.20.1430:mRNA-p1	hypothetical protein, conserved	14	14	14	14	14	14	0	17.859	6	0	0	0	0	0	0	0	0	0	0	0	0	0	0	0	0	0	0	1	0	2
	LmjF.31.2080:mRNA-p1	hypothetical protein, conserved	21.4375	20.626	21.379	18.2998	20.3011	14	0	22.064	33	3	2	3	1	2	0	105080000	59876000	100910000	11940000	47800000	0	2840000	1618300	2727200	322700	1291900	0	0.126512	3.61387	3
	LmjF.15.1030:mRNA-p1	SKIP/SNW domain containing protein	14	14	14	14	14	14	0	7.7882	8	0	0	0	0	0	0	0	0	0	0	0	0	0	0	0	0	0	0	1	0	5
	LmjF.32.2540:mRNA-p1	HD domain containing protein	21.7848	20.4579	19.8603	19.5572	18.0182	19.6163	0	53.242	43	2	2	2	2	1	2	140910000	56172000	37119000	30086000	10354000	31344000	3613200	1440300	951770	771430	265480	803690	0.101495	1.63711	6
	LmjF.23.0260:mRNA-p1	argininosuccinate synthase	20.0785	19.8652	19.5334	22.2887	21.9911	22.0478	0	13.986	65	1	1	1	2	2	2	28788000	24831000	19730000	133210000	108380000	112730000	1107200	955020	758840	5123600	4168400	4335600	0.000237002	-2.2835	2
	LmjF.23.0680:mRNA-p1	mitochondrial DNA primase	20.9953	20.9401	20.879	19.9352	20.9281	20.347	0.00045331	3.0619	12	1	1	1	1	2	1	71073000	68402000	65567000	34086000	67838000	45346000	2090400	2011800	1928500	1002500	1995200	1333700	0.138942	0.534725	2
	LmjF.29.2760:mRNA-p1	Putative intraflagellar transport protein C3	19.0843	22.2249	21.4606	18.6128	18.6419	20.1806	0	5.9975	6	1	4	3	1	1	2	18899000	166670000	98120000	13630000	13908000	40407000	555850	4901900	2885900	400870	409050	1188400	0.174409	1.77818	4
	LmjF.16.1350:mRNA-p1	DNA-directed rna polymerase I largest subunit	22.0793	20.8949	21.2161	19.9228	21.5582	21.4023	0	230.01	62	5	4	4	3	4	5	381090000	167690000	209500000	85479000	265560000	238360000	4431300	1949800	2436100	993940	3087900	2771600	0.527107	0.435684	7
	LmjF.20.0660:mRNA-p1	serine/threonine protein phosphatase 2A regulatory subunit	21.4578	22.5197	22.2126	20.2439	14	19.9272	0	59.333	87	3	6	6	2	0	2	92169000	192430000	155530000	39734000	0	31903000	2880300	6013300	4860300	1241700	0	996970	0.12301	4.00635	10
	LmjF.29.2370:mRNA-p1;LmjF.16.1170:mRNA-p1	60S ribosomal protein L39	29.4182	28.4621	28.7596	27.2565	26.1117	26.3757	0	23.395	69	5	3	3	3	3	2	717390000	369790000	454460000	160330000	72512000	87073000	717390016	369790016	454460000	160330000	72512000	87073000	0.00676509	2.29866	5
	LmjF.26.1540:mRNA-p1	glutaredoxin	22.2131	23.0943	22.1643	18.9869	19.4686	14	0	94.562	67	4	3	2	1	1	0	87515000	161200000	84605000	9352000	13058000	0	4861900	8955500	4700300	519560	725470	0	0.0477569	5.00542	7
	LmjF.17.0260:mRNA-p1	hypothetical protein, conserved	14	14	14	14	14	14	0	3.6846	6	0	0	0	0	0	0	0	0	0	0	0	0	0	0	0	0	0	0	1	0	2
	LmjF.35.3470:mRNA-p1	acyl transferase-like protein	21.232	21.6787	21.1868	19.7493	19.4876	14	0	47.742	47	3	3	3	2	1	0	71427000	97353000	69223000	25557000	21318000	0	2463000	3357000	2387000	881290	735110	0	0.126581	3.62021	3
	LmjF.23.1190:mRNA-p1	hypothetical protein, conserved	19.7262	21.532	20.101	21.1007	20.0154	20.9462	0	17.242	24	1	2	1	2	1	1	22549000	78841000	29239000	58465000	27556000	52531000	867290	3032400	1124600	2248700	1059800	2020400	0.735229	-0.234355	3
	LmjF.27.1980:mRNA-p1	FtsJ cell division protein	22.4421	21.8846	22.086	21.9345	21.9	22.5061	0	61.349	47	7	5	8	7	7	9	216530000	147130000	169180000	152310000	148710000	226360000	5698200	3871900	4452000	4008200	3913400	5956700	0.92952	0.024037	11
	LmjF.30.0450:mRNA-p1	Eukaryotic translation initiation factor 4E-4	14	20.1122	14	14	14	14	0	127.79	37	0	1	0	1	0	1	0	29468000	0	0	0	0	0	1133400	0	0	0	0	0.373901	2.03741	6
	LmjF.14.0280:mRNA-p1	hypothetical protein, conserved	20.5874	21.1106	21.5152	17.7108	20.844	19.8974	0	28.223	41	4	4	5	2	5	3	80351000	115480000	152860000	10941000	95991000	49807000	1575500	2264200	2997300	214530	1882200	976610	0.175716	1.58698	8
	LmjF.09.0750:mRNA-p1	acyl-CoA binding protein	21.1056	21.0809	21.8684	20.481	20.7085	20.4834	0.00086096	2.4968	18	2	2	2	1	1	1	81231000	79852000	137830000	52687000	61687000	52771000	2256400	2218100	3828700	1463500	1713500	1465900	0.0420247	0.794015	2
	LmjF.34.3460:mRNA-p1	hypothetical protein, conserved	20.3823	21.552	21.2969	14	18.8054	17.8391	0	18.985	12	2	3	2	0	1	1	32801000	73793000	61831000	0	10995000	5627500	1366700	3074700	2576300	0	458130	234480	0.0498814	4.19555	4
	LmjF.32.1360:mRNA-p1	RNA capping enzyme, cytoplasmic	22.4838	23.6205	23.5779	22.2685	22.7849	22.6725	0	142.73	94	9	12	11	10	11	8	281540000	619060000	600990000	242500000	346880000	320870000	5865500	12897000	12521000	5052100	7226600	6684800	0.181519	0.652137	14
	LmjF.36.1530:mRNA-p1	NEK family Serine/threonine-protein kinase	21.4916	22.4991	22.0507	18.3008	14	14	0	12.58	36	4	5	3	1	0	0	91409000	183760000	134670000	10010000	0	0	2948700	5927800	4344200	322910	0	0	0.0108389	6.5802	8
	LmjF.25.1320:mRNA-p1	serine/threonine-protein phosphatase	21.7166	21.909	22.3626	19.8864	20.4662	20.5627	0	5.9963	33	1	1	1	2	2	2	48247000	55130000	75498000	13568000	20280000	21683000	3446200	3937800	5392700	969180	1448600	1548800	0.0040502	1.69092	2
	LmjF.31.1010:mRNA-p1	hypothetical protein, conserved	20.6599	19.9678	19.7678	20.9786	21.6529	21.218	0	43.565	17	2	1	1	2	2	2	62955000	38963000	33922000	78521000	125300000	92693000	1656700	1025400	892680	2066300	3297500	2439300	0.0262839	-1.15139	2
	LmjF.28.2550:mRNA-p1	hypothetical protein, unknown function	17.7584	20.0159	20.1743	14	19.3659	16.9041	0.00043706	2.6392	18	1	2	1	0	2	1	8647000	41346000	46145000	0	26350000	4783100	221720	1060200	1183200	0	675640	122640	0.214388	2.55953	3
	LmjF.32.1970:mRNA-p1	ribosome biogenesis protein TSR3	14	14	14	14	14	14	0	4.8336	7	0	0	0	0	0	0	0	0	0	0	0	0	0	0	0	0	0	0	1	0	2
	LmjF.08.1000:mRNA-p1	AAA domain (dynein-related subfamily)/von Willebrand factor type A domain containing protein	20.5145	20.2691	19.2682	18.0268	17.6378	20.2436	0	6.2205	28	4	5	4	3	2	4	179750000	151640000	75768000	32048000	24473000	148980000	1497900	1263600	631400	267060	203940	1241500	0.198311	1.38119	6
	LmjF.19.0050:mRNA-p1;LmjF.19.0040:mRNA-p1;LmjF.19.0030:mRNA-p1;LmjF.09.1340:mRNA-p1;LmjF.17.1220:mRNA-p1	histone H2B	14	20.0989	14	20.7097	20.9895	21.028	0	4.6959	13	0	1	0	1	1	1	0	8984100	0	13719000	16655000	17106000	0	1123000	0	1714900	2081900	2138200	0.0747142	-4.87607	4
	LmjF.13.0440:mRNA-p1	mitogen-activated protein kinase kinase 2	19.8192	19.3566	18.463	17.3729	17.598	17.234	0	4.635	17	2	2	1	1	1	1	53655000	38937000	20958000	9844500	11507000	8940800	925090	671320	361350	169730	198390	154150	0.0117156	1.81136	2
	LmjF.03.0640:mRNA-p1	hypothetical protein, conserved	21.0451	19.2742	20.6489	18.5869	20.1819	20.487	0	5.326	14	2	1	3	1	2	3	71401000	20923000	54260000	12993000	39252000	48496000	2163700	634030	1644200	393740	1189500	1469600	0.513404	0.570805	4
	LmjF.35.2080:mRNA-p1	calcium motive p-type ATPase	23.048	23.5229	23.7048	22.0087	22.427	22.1514	0	219.23	78	7	7	8	6	5	6	398930000	554420000	628970000	194100000	259390000	214290000	8672400	12053000	13673000	4219600	5638900	4658400	0.00600391	1.22955	10
	LmjF.35.2110:mRNA-p1	hypothetical protein, conserved	19.9278	20.6044	21.3377	20.1343	20.1039	19.6934	0	107.24	68	2	4	4	1	1	1	34909000	55797000	92756000	40280000	39443000	29673000	997390	1594200	2650200	1150900	1126900	847800	0.208429	0.646081	7
	LmjF.36.1760:mRNA-p1	aldehyde dehydrogenase	19.3677	21.5117	20.4345	14	19.0081	19.8336	0	13.578	12	1	2	1	0	1	1	16912000	74750000	35427000	0	13181000	23359000	676480	2990000	1417100	0	527250	934360	0.216228	2.82406	4
	LmjF.26.1900:mRNA-p1	hypothetical protein, conserved	19.8824	21.4957	20.2482	20.3572	19.8363	19.0683	0	121.22	27	3	5	4	4	4	2	56055000	171500000	72234000	77907000	54295000	31882000	966470	2957000	1245400	1343200	936130	549700	0.269488	0.788123	6
	LmjF.36.6770:mRNA-p1	beta adaptin	20.684	22.5725	21.4174	20.7809	21.0998	20.4844	0	70.309	46	2	7	4	3	4	3	57277000	212070000	95228000	61253000	76409000	49878000	1684600	6237300	2800800	1801600	2247300	1467000	0.253614	0.769609	9
	LmjF.13.0460:mRNA-p1	hypothetical protein, conserved	22.0104	22.8474	22.5265	20.6276	20.9494	20.559	0	71.101	48	2	4	3	1	1	1	126740000	226400000	181250000	48600000	60746000	46345000	4224800	7546700	6041700	1620000	2024900	1544800	0.0030002	1.74947	7
	LmjF.29.0220:mRNA-p1	protein transport protein Sec24A	22.3815	22.4973	22.591	20.8435	20.5587	21.8055	0	42.415	28	5	6	5	4	3	5	262270000	284190000	303250000	90317000	74134000	175930000	5464000	5920600	6317700	1881600	1544500	3665200	0.0204933	1.4207	8
	LmjF.27.0750:mRNA-p1	Stress responsive A/B Barrel Domain	14	14	14	14	14	14	0.0083144	1.4685	9	0	0	0	0	0	0	0	0	0	0	0	0	0	0	0	0	0	0	1	0	2
	LmjF.30.3360:mRNA-p1	calmodulin-related protein	22.9632	22.6044	22.8037	21.9709	22.447	23.2922	0	17.328	45	2	3	2	4	3	4	327090000	255080000	292860000	164420000	228700000	410860000	8177400	6377000	7321600	4110500	5717600	10272000	0.610955	0.220437	4
	LmjF.34.2570:mRNA-p1	Flagellum attachment zone protein 8	22.5377	22.8551	22.6768	22.4323	20.4631	22.4673	0	7.1542	37	5	5	5	4	1	5	182660000	227610000	201150000	169800000	43366000	173960000	6088800	7587100	6704900	5659900	1445500	5798800	0.248527	0.902275	5
	LmjF.36.3000:mRNA-p1	ATP-dependent RNA helicase	22.8789	22.9264	22.537	23.1063	22.6489	22.9432	0	90.856	122	10	10	9	13	9	11	424220000	438430000	334720000	496650000	361720000	443570000	7713100	7971400	6085800	9030000	6576800	8065000	0.548751	-0.118732	16
	LmjF.36.1920:mRNA-p1	hypothetical protein, conserved	20.6372	19.8694	21.1993	19.7718	20.1318	21.0665	0.0020912	2.2313	4	1	1	2	1	1	2	39140000	22988000	57790000	21483000	27575000	52706000	1630900	957840	2407900	895150	1148900	2196100	0.676165	0.2453	4
	LmjF.36.2110:mRNA-p1	chaperone protein DnaJ	22.3781	23.8921	24.2991	14	14	22.0388	0	95.305	52	2	3	2	1	1	2	81767000	233520000	309640000	0	0	64629000	5451100	15568000	20642000	0	0	4308600	0.0671049	6.8435	4
	LmjF.24.1390:mRNA-p1;LmjF.24.1380:mRNA-p1	Zinc finger, C3HC4 type (RING finger)/EF-hand domain pair	20.5526	21.8752	21.19	21.002	14	14	0	4.0135	11	1	1	1	2	0	0	19994000	50009000	31101000	27300000	0	0	1538000	3846800	2392400	2100000	0	0	0.108451	4.87197	3
	LmjF.36.3710:mRNA-p1	hypothetical protein, conserved	20.6284	21.0266	22.2137	20.9012	22.1741	21.091	0.00044703	2.8907	9	1	1	2	2	2	1	19451000	25635000	58369000	23500000	56789000	26805000	1620900	2136200	4864100	1958300	4732400	2233700	0.880568	-0.099198	2
	LmjF.31.0390:mRNA-p1	Calpain-like protein 2	22.3541	23.5414	23.2017	21.7926	22.5006	21.627	0	78.199	103	5	11	8	7	8	7	209080000	476150000	376240000	141670000	231420000	126310000	5361000	12209000	9647200	3632600	5933900	3238800	0.0752035	1.05901	16
	LmjF.25.1690:mRNA-p1	hypothetical protein, conserved	21.8299	21.7806	22.6481	14	14	14	0	41.574	34	1	2	2	0	0	0	33549000	32423000	59156000	0	0	0	3727700	3602600	6572900	0	0	0	8.71871e-06	8.08619	3
	LmjF.12.0100:mRNA-p1	Plus-3 domain/Zinc finger, C3HC4 type (RING finger)	21.0374	21.466	18.7382	19.9116	19.4193	20.5257	0	11.403	16	1	3	1	2	1	2	38740000	52143000	7871000	17752000	12620000	27173000	2152200	2896800	437280	986250	701130	1509600	0.636967	0.461651	4
	LmjF.34.3020:mRNA-p1	CK1/TTBK protein kinase	20.6946	19.2217	20.4696	19.9476	20.5379	19.4205	0	9.3905	28	2	1	2	2	2	2	62788000	22620000	53724000	37416000	56329000	25964000	1697000	611360	1452000	1011200	1522400	701720	0.789526	0.159913	2
	LmjF.28.1990:mRNA-p1	hypothetical protein, conserved	23.8767	24.2305	24.0267	23.6008	22.9261	23.6527	0	46.25	112	7	6	6	7	6	6	569920000	728280000	632330000	470710000	294880000	487950000	15403000	19683000	17090000	12722000	7969700	13188000	0.0633445	0.651388	10
	LmjF.28.1240:mRNA-p1	p450 reductase	21.8747	22.9003	22.9003	21.517	22.1192	22.7818	0	6.3419	53	3	6	7	4	5	6	130740000	266160000	266160000	102030000	154880000	245170000	3845400	7828300	7828300	3000900	4555400	7211000	0.449296	0.41912	7
	LmjF.34.3190:mRNA-p1	NAD dependent epimerase/dehydratase family	20.4018	22.4002	21.3148	22.1661	21.6355	19.5053	0	12.589	34	2	3	2	3	3	1	29091000	116240000	54779000	98828000	68415000	15627000	1385300	5535100	2608500	4706100	3257900	744160	0.800036	0.269956	4
	LmjF.29.0440.2:mRNA-p1;LmjF.29.0440.1:mRNA-p1	hypothetical protein, conserved	22.0748	23.2557	23.0699	19.5308	21.7789	22.2839	0	54.259	24	3	4	3	2	3	3	97182000	220320000	193720000	16664000	79163000	112340000	4417400	10015000	8805300	757440	3598300	5106600	0.157312	1.60226	4
	LmjF.32.0140:mRNA-p1	Flagellum attachment zone protein 9	19.4807	20.9234	20.683	18.061	18.9927	18.7124	0	13.32	12	2	3	3	1	2	1	39507000	107390000	90905000	14767000	28169000	23195000	731600	1988700	1683400	273470	521640	429540	0.0277777	1.77363	6
	LmjF.32.3390:mRNA-p1	hypothetical protein, conserved	20.7646	23.3483	22.5761	20.9117	21.2039	21.317	0	10.729	35	2	6	4	3	3	4	53442000	320380000	187590000	59181000	72469000	78379000	1781400	10679000	6253000	1972700	2415600	2612600	0.234037	1.08541	6
	LmjF.34.0540.2:mRNA-p1;LmjF.34.0540.1:mRNA-p1		22.4484	22.6198	22.4875	21.3699	21.4224	21.4218	0	30.367	32	5	5	5	2	3	3	131630000	148240000	135250000	62329000	64642000	64614000	5723200	6445100	5880600	2710000	2810500	2809300	3.43251e-05	1.11389	6
	LmjF.16.1530:mRNA-p1	endoplasmic reticulum oxidoreductin	21.5313	23.2657	22.6015	21.4081	21.6899	21.3016	0	216.89	44	2	5	4	3	3	2	81834000	272310000	171830000	75136000	91344000	69788000	3030900	10085000	6364100	2782800	3383100	2584800	0.126027	0.999635	5
	LmjF.30.1240:mRNA-p1	calcium-binding protein	14	14	14	14	14	14	0.0043444	1.7514	2	0	0	0	0	0	0	0	0	0	0	0	0	0	0	0	0	0	0	1	0	2
	LmjF.36.0460:mRNA-p1	vacuolar protein sorting-associated protein 45	19.3907	19.4125	14	17.8528	21.2115	19.4099	0	7.0328	34	2	1	1	2	2	3	21308000	21633000	0	7338200	75277000	21594000	687360	697840	0	236720	2428300	696580	0.407695	-1.89034	4
	LmjF.18.0790:mRNA-p1	DNA-directed RNA polymerase I subunit RPB5z	21.2422	20.9344	20.939	20.7213	20.073	20.538	0	7.9199	20	2	2	2	2	1	1	49611000	40077000	40207000	34575000	22060000	30451000	2480500	2003900	2010300	1728700	1103000	1522500	0.0527345	0.59443	3
	LmjF.10.0800:mRNA-p1	hypothetical protein, conserved	22.0578	21.6501	21.2262	14	20.5526	14	0	11.074	28	4	3	3	0	1	0	209550000	157970000	117750000	0	73824000	0	4365700	3291000	2453100	0	1538000	0	0.0678457	5.46048	5
	LmjF.26.2230:mRNA-p1	GDP-mannose 4,6 dehydratase	17.9693	19.8075	19.0338	18.4224	18.141	18.3791	0.0020483	2.0411	16	1	1	1	1	1	1	6158800	22023000	12881000	8431800	6937100	8182100	256620	917630	536700	351320	289050	340920	0.313068	0.622708	2
	LmjF.12.1300:mRNA-p1	SET domain containing protein	20.4804	21.4578	20.5862	20.9088	14	19.851	0.00044823	2.9092	34	1	1	2	2	0	1	48275000	95052000	51949000	64966000	0	31208000	1462900	2880400	1574200	1968700	0	945700	0.29902	2.5882	3
	LmjF.31.2640.2:mRNA-p1;LmjF.31.2640.1:mRNA-p1	2-oxoglutarate dehydrogenase, e3 component, lipoamidedehydrogenase-like protein	22.7832	23.6131	23.1998	20.0506	19.2086	18.8529	0	26.609	26	1	3	2	2	1	1	223770000	397750000	298670000	33666000	18781000	14677000	7218300	12831000	9634500	1086000	605850	473460	0.000867242	3.82802	6
	LmjF.14.0220:mRNA-p1	PX domain containing protein	19.5282	21.9613	21.5433	21.6079	21.3132	19.6397	0	17.907	59	1	3	4	3	4	1	15877000	85752000	64179000	67121000	54720000	17154000	756070	4083400	3056200	3196200	2605700	816840	0.878959	0.157316	9
	LmjF.18.0200:mRNA-p1	UDP-galactopyranose mutase	22.3661	21.7769	21.6576	19.7067	21.8756	21.6356	0	5.5926	38	3	3	3	2	3	3	118930000	79054000	72778000	18825000	84652000	71676000	5405700	3593400	3308100	855660	3847800	3258000	0.298175	0.860902	4
	LmjF.24.0450:mRNA-p1;LmjF.24.0440:mRNA-p1	Protein of unknown function (DUF3184)	20.6717	22.3355	21.9793	21.0714	21.5984	20.4259	0	173.53	59	5	7	7	6	8	6	108570000	344020000	268750000	143230000	206390000	91564000	1670300	5292600	4134600	2203500	3175200	1408700	0.359116	0.630274	11
	LmjF.13.0500:mRNA-p1	ATP-dependent RNA helicase	20.1469	20.9427	20.3479	19.0171	19.85	19.9279	0	110.52	49	6	9	6	6	5	5	141640000	245890000	162810000	64724000	115290000	121690000	1161000	2015500	1334500	530530	945030	997490	0.0796361	0.880831	14
	LmjF.20.1700:mRNA-p1	hypothetical protein, conserved	14	14	14	14	14	14	0	5.3477	26	0	0	0	0	0	0	0	0	0	0	0	0	0	0	0	0	0	0	1	0	3
	LmjF.13.1050:mRNA-p1	Dpy-30 motif containing protein	20.8671	21.0988	21.2508	20.6292	20.7406	21.0517	0	5.3661	42	3	2	2	2	2	2	28688000	33686000	37430000	24328000	26281000	32606000	1912600	2245800	2495300	1621900	1752100	2173700	0.191071	0.265018	6
	LmjF.27.1590:mRNA-p1;LmjF.27.1560:mRNA-p1	diacylglycerol acyltransferase	20.4459	20.6085	20.9463	19.8694	20.6905	20.6863	0.00044346	2.8031	10	3	2	2	2	2	3	27138000	30375000	38392000	18199000	32152000	32059000	1428300	1598700	2020600	957820	1692200	1687300	0.463025	0.251513	3
	LmjF.08.0620:mRNA-p1	hypothetical protein, conserved	19.4921	20.1607	20.1421	16.3021	16.7541	18.7214	0	5.2745	18	3	4	4	1	1	2	79640000	126590000	124970000	8726700	11937000	46680000	737400	1172100	1157100	80803	110530	432220	0.0260431	2.67241	4
	LmjF.36.3010:mRNA-p1	glutathione peroxidase	14	14	14	14	14	14	0	3.3627	14	0	0	0	0	0	0	0	0	0	0	0	0	0	0	0	0	0	0	1	0	2
	LmjF.28.2440:mRNA-p1	hypothetical protein, conserved	21.8451	21.9731	21.8819	19.3286	19.031	19.0556	0	9.565	52	3	4	3	1	1	1	116790000	127630000	119800000	20410000	16606000	16891000	3767400	4116900	3864600	658380	535670	544880	1.13556e-05	2.76168	4
	LmjF.06.1190:mRNA-p1	thioredoxin	14	14	14	14	14	14	0	3.9147	7	0	0	0	0	0	0	0	0	0	0	0	0	0	0	0	0	0	0	1	0	2
	LmjF.22.1330:mRNA-p1	hypothetical protein, conserved	18.867	14	19.2702	20.8797	20.4171	20.3406	0	12.36	4	1	0	1	2	1	1	64547000	0	85355000	260470000	189020000	179260000	478130	0	632260	1929400	1400100	1327800	0.136287	-3.16674	2
	LmjF.30.2800:mRNA-p1	hypothetical protein, conserved	21.5903	22.4613	22.0046	14	14	14	0	17.43	12	1	2	2	0	0	0	28417000	51972000	37870000	0	0	0	3157400	5774700	4207700	0	0	0	5.77164e-06	8.01874	4
	LmjF.17.1370:mRNA-p1	NUC130/3NT domain/SDA1	18.6058	18.4441	18.5834	17.1913	18.7981	16.6948	0.0012712	2.339	16	1	1	1	1	1	1	14760000	13195000	14533000	5537400	16865000	3925000	398930	356630	392780	149660	455820	106080	0.197526	0.982993	4
	LmjF.27.1450:mRNA-p1	CBF/Mak21 family	21.2704	22.2737	22.2885	21.5052	22.2148	21.8807	0	106.99	45	3	5	5	5	5	4	98649000	197750000	199790000	116080000	189840000	150590000	2529500	5070500	5122700	2976500	4867800	3861400	0.854175	0.0772909	7
	LmjF.09.0980:mRNA-p1	hypothetical protein, conserved	14	21.3197	21.6101	14	19.7354	20.2441	0	47.91	19	0	1	2	0	1	1	0	102080000	124840000	0	34041000	48432000	0	2617400	3201000	0	872850	1241900	0.773577	0.983434	7
	LmjF.34.0550:mRNA-p1	Cysteine leucine rich protein	21.6248	22.3622	22.7857	21.9135	14	19.509	0	86.077	67	2	3	2	2	0	1	64676000	107830000	144620000	79002000	0	14922000	3233800	5391300	7230900	3950100	0	746120	0.185157	3.78341	9
	LmjF.25.0530:mRNA-p1	ABC transporter, mitochondrial	23.6668	24.1157	24.008	22.1966	23.4821	23.1441	0	95.547	67	5	6	6	4	4	4	412840000	563520000	522960000	149010000	363240000	287360000	13317000	18178000	16870000	4806600	11717000	9269600	0.0723344	0.989218	7
	LmjF.34.2810:mRNA-p1	Carboxypeptidase-like protein	19.0423	22.6457	22.2106	18.9855	19.9426	19.7692	0	5.0922	19	1	1	2	2	3	2	23755000	288720000	213560000	22837000	44338000	39317000	539890	6561800	4853600	519030	1007700	893570	0.213506	1.73376	4
	LmjF.11.0410:mRNA-p1	BOP1NT (NUC169) domain/WD domain, G-beta repeat	21.4899	22.492	22.2248	20.8402	22.5423	22.4681	0	21.016	87	4	6	5	4	7	5	114860000	230050000	191160000	73213000	238220000	226280000	2945100	5898800	4901500	1877200	6108300	5802000	0.859981	0.118686	9
	LmjF.36.3570:mRNA-p1	signal recognition particle receptor like protein	20.8342	21.7985	21.9219	18.5582	20.5827	19.7331	0	44.545	31	2	3	3	1	3	2	67304000	131310000	143040000	13895000	56534000	31373000	1869500	3647600	3973400	385980	1570400	871460	0.0496323	1.89358	7
	LmjF.09.1160:mRNA-p1	hypothetical protein, conserved	20.8842	21.8295	21.0301	20.0837	20.5375	21.1605	0	5.0308	27	1	3	2	1	2	2	67740000	130430000	74944000	38893000	53269000	82041000	1935400	3726700	2141300	1111200	1522000	2344000	0.201797	0.653987	4
	LmjF.17.1240:mRNA-p1	hypothetical protein, conserved	20.7331	22.4878	21.8833	22.2891	22.5773	23.077	0	21.216	58	2	7	4	7	7	7	87150000	294090000	193430000	256250000	312910000	442440000	1743000	5881800	3868500	5125100	6258100	8848800	0.168508	-0.946395	9
	LmjF.25.0130:mRNA-p1	elongation factor	22.5996	24.1863	23.6244	22.6346	22.9926	23.1589	0	81.624	106	5	9	10	7	10	8	247870000	744490000	504340000	253960000	325490000	365250000	6355600	19090000	12932000	6511800	8345900	9365400	0.33083	0.541394	13
	LmjF.29.2870:mRNA-p1	hypothetical protein, conserved	20.0185	20.9618	21.2203	20.2634	19.9466	21.5747	0.00045167	3.0182	36	1	2	3	1	2	2	24428000	46976000	56191000	28947000	23241000	71840000	1062100	2042400	2443100	1258600	1010500	3123500	0.833482	0.138615	3
	LmjF.14.0890:mRNA-p1	hypothetical protein, conserved	21.2625	20.9478	21.6842	20.2423	21.0286	20.9597	0	22.935	37	2	1	2	1	2	2	65407000	52588000	87613000	32248000	55616000	53024000	2515700	2022600	3369700	1240300	2139100	2039400	0.167829	0.554651	3
	LmjF.26.0840:mRNA-p1	hypothetical protein, conserved	22.3153	22.4216	21.9006	21.9865	22.0208	22.1668	0	55.497	78	5	5	4	4	4	4	240060000	258430000	180090000	191150000	195750000	216590000	5218800	5618000	3915000	4155300	4255300	4708500	0.410713	0.154435	9
	LmjF.10.1290:mRNA-p1;LmjF.10.1260:mRNA-p1	Protein of unknown function (DUF1861)	20.3873	22.0461	21.43	21.8313	20.6843	14	0	11.678	12	1	1	1	2	1	0	26058000	82277000	53680000	70894000	32015000	0	1371500	4330400	2825300	3731300	1685000	0	0.380867	2.44927	3
	LmjF.33.2530:mRNA-p1	NUC173 domain containing protein	19.0207	21.8145	21.4383	19.3543	20.4892	20.1519	0	17.034	59	3	6	6	3	5	4	32977000	228670000	176180000	41555000	91255000	72228000	531880	3688200	2841600	670240	1471900	1165000	0.463506	0.759344	7
	LmjF.05.1140:mRNA-p1	V-type proton ATPase subunit D	22.9119	22.9207	23.2032	23.1535	24.1181	23.3514	0	47.715	71	4	3	4	4	5	3	149940000	150860000	183490000	177270000	345980000	203330000	7891700	7940200	9657300	9330300	18209000	10702000	0.162378	-0.52906	6
	LmjF.31.1650:mRNA-p1	MYND finger	20.8984	22.4702	22.1658	20.4921	20.0886	19.8198	0	10.424	45	1	5	5	3	2	2	58636000	174320000	141150000	44245000	33451000	27764000	1954500	5810500	4705100	1474800	1115000	925470	0.030089	1.71129	5
	LmjF.15.1460:mRNA-p1	phosphomevalonate kinase protein	21.6743	22.8038	22.3307	20.9586	21.8562	21.421	0	4.769	16	1	2	2	1	1	1	66931000	146430000	105500000	40758000	75928000	56156000	3346600	7321700	5274900	2037900	3796400	2807800	0.109238	0.85762	2
	LmjF.24.0840:mRNA-p1	dynein arm light chain	14	14	14	14	14	14	0	9.7104	2	0	0	0	0	0	0	0	0	0	0	0	0	0	0	0	0	0	0	1	0	2
	LmjF.10.0310:mRNA-p1	protein transport protein SEC23	21.2397	23.199	22.4037	21.2566	21.2276	21.4552	0	5.8223	45	3	5	4	3	2	4	71809000	279250000	160910000	72656000	71212000	83377000	2476200	9629200	5548500	2505400	2455600	2875100	0.166773	0.967637	6
	LmjF.17.1250:mRNA-p1	RNA cytidine acetyltransferase	19.9034	21.1035	21.1787	21.3289	22.1851	21.5627	0	26.188	43	3	5	6	6	8	6	50994000	117170000	123430000	136970000	247970000	161070000	980640	2253200	2373600	2634100	4768600	3097500	0.118282	-0.963711	8
	LmjF.27.0510:mRNA-p1	calpain-like cysteine peptidase	21.4233	21.8106	20.7859	20.8292	21.1618	21.9004	0	84.47	85	8	8	6	8	10	11	748070000	978430000	480910000	495550000	624040000	1041300000	2812300	3678300	1807900	1863000	2346000	3914500	0.926373	0.0428149	12
	LmjF.23.0810:mRNA-p1	actin interacting protein-like protein	21.0081	22.549	21.3248	20.8438	20.3254	21.3606	0	22.051	25	3	3	2	2	1	2	50614000	147270000	63041000	45165000	31534000	64625000	2108900	6136400	2626700	1881900	1313900	2692700	0.231886	0.784012	5
	LmjF.04.0010:mRNA-p1	calcium-translocating P-type ATPase	22.1164	23.451	22.6639	21.8589	21.7376	22.208	0	41.086	76	7	8	6	5	6	8	218240000	550400000	318960000	182570000	167850000	232550000	4546800	11467000	6645100	3803500	3496900	4844700	0.121203	0.808917	10
	LmjF.36.1020:mRNA-p1	hypothetical protein, conserved	21.1505	20.9429	21.7115	21.7616	20.945	20.2815	0	8.14	11	2	1	2	3	2	1	48884000	42332000	72118000	74666000	42393000	26766000	2327800	2015800	3434200	3555500	2018700	1274500	0.604978	0.272294	3
	LmjF.24.0300:mRNA-p1	hypothetical protein, conserved	18.8798	19.6003	19.4346	14	18.403	14	0	5.5656	21	2	3	4	0	2	1	39071000	64383000	57397000	0	28077000	0	482360	794860	708600	0	346620	0	0.0609293	3.83724	4
	LmjF.36.3400:mRNA-p1;LmjF.36.3390:mRNA-p1	ribosomal protein L29	28.3696	28.2537	29.0877	27.9691	27.7383	27.4754	0	27.206	322	10	7	10	9	7	9	1387300000	1280100000	2282200000	1051000000	895660000	746450000	346820000	320040000	570540032	262750000	223910000	186610000	0.0471254	0.84271	13
	LmjF.34.3780:mRNA-p1	phosphomannomutase-like protein	19.3225	21.6441	21.632	20.3628	20.8602	18.6363	0	39.721	30	1	2	3	2	2	1	20980000	104870000	104000000	43150000	60909000	13039000	655620	3277300	3249900	1348400	1903400	407460	0.423208	0.913092	4
	LmjF.35.3900:mRNA-p1	hypothetical protein, conserved	21.0277	22.7202	23.2086	17.5965	21.193	21.8975	0	126.03	29	2	4	5	1	2	3	44894000	145110000	203570000	4161800	50345000	82040000	2137800	6909900	9693600	198180	2397400	3906700	0.232557	2.08984	7
	LmjF.19.0280:mRNA-p1	Sarcalumenin	20.8207	21.014	20.2709	14	18.6947	19.5983	0	3.5049	2	2	2	1	0	1	1	53711000	61410000	36690000	0	12304000	23018000	1852100	2117600	1265200	0	424290	793710	0.134877	3.27091	2
	LmjF.32.2640.2:mRNA-p1;LmjF.32.2640.1:mRNA-p1	cysteine desulfhydrase	20.9157	21.9681	21.9237	22.2674	22.0676	22.4049	0	26.69	13	1	1	1	1	1	2	33628000	69742000	67629000	85820000	74721000	94407000	1978100	4102500	3978200	5048300	4395400	5553400	0.145781	-0.644143	2
	LmjF.32.0830:mRNA-p1	hypothetical protein, unknown function	20.9041	21.9105	20.8143	21.365	20.9196	20.7324	0	4.4041	28	2	2	1	2	1	1	31397000	63071000	29500000	43215000	31737000	27874000	1962300	3941900	1843800	2700900	1983500	1742100	0.635646	0.203934	2
	LmjF.22.0990:mRNA-p1	hypothetical protein, conserved	21.5436	18.492	17.9384	21.9051	20.0577	19.9995	0	25.418	19	4	3	1	3	3	4	177300000	21384000	14569000	227790000	63302000	60796000	3056900	368690	251190	3927400	1091400	1048200	0.358896	-1.32942	6
	LmjF.21.0720.1:mRNA-p1;LmjF.21.0720.2:mRNA-p1	hypothetical protein, conserved	21.9448	21.9981	22.122	20.4667	21.4892	20.7657	0	127.23	14	2	2	2	1	2	1	72663000	75401000	82158000	26084000	52987000	32090000	4036900	4188900	4564300	1449100	2943700	1782800	0.0223974	1.11443	4
	LmjF.31.2610:mRNA-p1	RNA polymerase ii largest subunit	19.5556	21.5352	20.9986	19.3529	21.2603	19.2584	0	41.506	24	4	2	2	5	5	5	66272000	261350000	180180000	57582000	216020000	53933000	770610	3039000	2095100	669560	2511900	627130	0.448217	0.739263	8
	LmjF.33.0410:mRNA-p1	DNA mismatch repair protein MSH2	21.0936	21.9017	21.3625	19.2639	21.0102	19.7333	0	29.221	46	4	8	6	4	5	5	100690000	176310000	121330000	28328000	95042000	39221000	2237700	3918000	2696300	629500	2112000	871580	0.0647041	1.45017	9
	LmjF.33.1910:mRNA-p1	ribosome assembly protein RRB1	22.4426	22.8235	23.1954	22.199	21.8059	22.8265	0	162.89	82	4	4	5	4	5	4	131110000	170720000	220920000	110740000	84326000	171080000	5700400	7422700	9605400	4814600	3666300	7438300	0.214029	0.54338	6
	LmjF.16.0730:mRNA-p1	ubiquitin hydrolase	19.9115	19.713	19.5484	20.4076	20.4367	20.63	0	23.84	24	4	1	2	3	2	2	77910000	67895000	60573000	109880000	112120000	128190000	986200	859430	766750	1390900	1419300	1622700	0.00368535	-0.767121	6
	LmjF.22.0210:mRNA-p1	hypothetical protein, conserved	22.1054	22.1919	21.2997	21.5958	22.0309	22.3742	0	24.204	56	4	6	5	6	5	6	320380000	340150000	183270000	225040000	304250000	385990000	4512300	4790900	2581300	3169500	4285200	5436500	0.729117	-0.134679	9
	LmjF.26.0850:mRNA-p1	hypothetical protein, conserved	14	21.8574	20.7551	20.3501	19.7239	20.8579	0	33.335	20	0	4	2	2	1	2	0	79789000	37164000	28069000	18185000	39911000	0	3799500	1769700	1336600	865950	1900500	0.592358	-1.43985	4
	LmjF.30.1770:mRNA-p1	Intraflagellar transport complex B protein 46 C terminal	22.3149	22.9912	22.5925	21.0136	21.8757	21.9722	0	3.5572	22	1	1	1	1	1	1	88699000	141740000	107520000	35989000	65416000	69942000	5217600	8337500	6324600	2117000	3848000	4114200	0.0491491	1.01241	2
	LmjF.35.0230:mRNA-p1	hypothetical protein, conserved	19.639	19.4104	19.1494	14	14	14	0.0020956	2.2618	7	1	1	1	0	0	0	16329000	13936000	11630000	0	0	0	816450	696790	581500	0	0	0	2.81148e-06	5.3996	2
	LmjF.36.3170:mRNA-p1	CobW/HypB/UreG, nucleotide-binding domain containing protein	18.9217	21.4889	21.2091	20.6304	20.9797	21.0215	0	4.1123	28	2	2	2	2	2	2	8938600	52978000	43636000	29217000	37222000	38315000	496590	2943200	2424200	1623200	2067900	2128600	0.702765	-0.337296	2
	LmjF.22.0790:mRNA-p1	translation initiation factor SUI1	21.0083	20.9351	20.6504	19.9344	20.4358	20.5647	0	7.9668	25	2	2	2	2	2	2	73827000	70173000	57607000	35071000	49643000	54280000	2109300	2004900	1645900	1002000	1418400	1550900	0.0666649	0.552973	2
	LmjF.13.0640:mRNA-p1	hypothetical protein, conserved	20.3839	21.5024	21.1724	19.9375	20.35	20.4078	0	9.204	24	2	3	3	2	2	2	71154000	154480000	122890000	52213000	69500000	72337000	1368300	2970800	2363300	1004100	1336500	1391100	0.0959948	0.787816	3
	LmjF.01.0640:mRNA-p1	HSP70-like protein	17.5645	24.7721	20.9537	19.2471	19.1228	19.1702	0	14.459	18	1	3	3	2	2	2	8916600	1318000000	93421000	28623000	26260000	27137000	193840	28651000	2030900	622240	570870	589930	0.409387	1.91673	3
	LmjF.28.0870:mRNA-p1	hypothetical protein, conserved	19.8243	22.1834	19.5612	20.3237	20.0547	19.7428	0	4.125	17	1	3	1	2	3	1	23208000	119070000	19340000	32807000	27228000	21934000	928330	4762700	773600	1312300	1089100	877360	0.600738	0.482558	5
	LmjF.15.0780:mRNA-p1	hypothetical protein, conserved	19.6715	20.3902	20.0289	19.8354	20.7604	20.8662	0	12.852	31	2	3	2	2	4	3	30897000	50845000	39582000	34614000	65718000	70723000	835060	1374200	1069800	935520	1776200	1911400	0.303583	-0.457127	6
	LmjF.19.1190:mRNA-p1	CHCH domain containing protein	14	14	20.0978	14	14	14	0	4.3234	9	0	0	1	0	0	0	0	0	6732700	0	0	0	0	0	1122100	0	0	0	0.373901	2.03259	2
	LmjF.14.1340:mRNA-p1	delta-4 fatty acid desaturase	21.7461	22.873	22.1658	20.1348	21.1067	21.3167	0.00045005	2.9652	19	2	3	3	1	2	2	59795000	130590000	79985000	19572000	38388000	44402000	3517400	7681800	4705000	1151300	2258100	2611900	0.0453759	1.40889	3
	LmjF.07.0460:mRNA-p1	acyl-CoA dehydrogenase, mitochondrial precursor	22.2853	23.5042	23.0509	22.102	22.6821	23.196	0	228.1	89	4	7	5	6	6	8	132890000	309340000	225930000	117040000	174970000	249850000	5111300	11898000	8689800	4501600	6729800	9609600	0.579266	0.286727	9
	LmjF.35.4060:mRNA-p1	Regulatory subunit of type II PKA R-subunit	22.5548	23.8804	22.8566	22.6728	22.1952	21.4096	0	29.604	94	3	5	4	5	3	2	98584000	247070000	121520000	106980000	76832000	44569000	6161500	15442000	7595100	6686400	4802000	2785600	0.138759	1.00476	7
	LmjF.19.0330:mRNA-p1	intraflagellar transport protein 80	22.2647	22.6792	22.2466	20.9611	22.2119	22.1586	0	84.378	40	6	6	5	3	6	6	206590000	275370000	204020000	83698000	199170000	191950000	5038900	6716300	4976000	2041400	4857800	4681600	0.224858	0.619633	7
	LmjF.11.0870:mRNA-p1	kinesin	20.7949	20.7708	21.0542	20.4331	21.1598	21.0124	0	13.524	19	3	3	2	1	3	2	140080000	137760000	167670000	109010000	180390000	162880000	1819200	1789100	2177500	1415700	2342800	2115300	0.984769	0.00486692	4
	LmjF.34.2540:mRNA-p1	Coiled-coil and C2 domain-containing protein	18.8197	20.9785	20.0516	18.5122	20.4814	20.0129	0	5.1794	16	1	2	1	1	2	2	22673000	101240000	53253000	18320000	71731000	51840000	462710	2066200	1086800	373880	1463900	1058000	0.760756	0.281146	3
	LmjF.36.2370:mRNA-p1	hypothetical protein, conserved	16.5956	14	14	17.587	14	14	0.004353	1.7657	4	1	0	0	1	0	0	4258500	0	0	8466400	0	0	99034	0	0	196890	0	0	0.833799	-0.330465	2
	LmjF.33.3190:mRNA-p1	small nuclear ribonucleoprotein SmD2	21.9988	24.4545	23.2533	22.4045	21.7112	20.3464	0	162.59	60	2	4	2	2	1	1	29335000	160930000	69993000	38861000	24033000	9331900	4190700	22990000	9998900	5551600	3433300	1333100	0.133857	1.7482	6
	LmjF.13.1560:mRNA-p1	ras-like small GTPases	20.0778	23.0909	22.7201	21.7815	22.101	21.4931	0	7.2121	51	1	4	5	2	3	2	22133000	178680000	138180000	72097000	89970000	59032000	1106700	8934100	6909200	3604800	4498500	2951600	0.867861	0.171082	6
	LmjF.20.1110:mRNA-p1	hypothetical protein, conserved	21.5098	21.0929	21.5087	14	19.4185	14	0	15.305	15	2	2	3	0	1	0	122430000	91702000	122330000	0	28729000	0	2986000	2236600	2983700	0	700710	0	0.0372317	5.56429	3
	LmjF.05.1050:mRNA-p1	hypothetical protein, unknown function	21.032	22.3864	22.2072	22.2923	22.439	23.2474	0	20.436	81	3	4	4	5	3	6	57895000	148020000	130740000	138680000	153520000	268870000	2144200	5482400	4842200	5136400	5686100	9958100	0.204716	-0.784386	6
	LmjF.36.4520:mRNA-p1	hypothetical protein, conserved	17.3969	20.3376	21.2361	17.3641	17.937	16.5864	0.0012648	2.3104	28	2	2	3	1	2	2	9491900	72877000	135860000	9278600	13802000	5412100	172580	1325000	2470100	168700	250940	98402	0.125886	2.36104	3
	LmjF.35.4550:mRNA-p1	hypothetical protein, conserved	19.6068	19.3905	20.0608	20.3286	20.9262	20.474	0	20.103	15	3	2	3	5	5	4	59881000	51546000	82030000	98759000	149440000	109230000	798410	687280	1093700	1316800	1992600	1456400	0.0290516	-0.890236	5
	LmjF.30.3280:mRNA-p1	serine/threonine phosphatase	23.6032	22.5159	23.0602	20.6226	21.7615	23.262	0	11.55	32	3	3	3	2	3	3	165650000	77966000	113700000	20987000	46216000	130770000	12743000	5997400	8746300	1614400	3555100	10059000	0.227163	1.17778	3
	LmjF.30.1590:mRNA-p1	hypothetical protein, conserved	20.9767	22.9855	23.0635	22.2562	23.0152	21.0974	0	20.593	17	1	3	3	2	3	1	41270000	166100000	175320000	100190000	169550000	44871000	2063500	8305000	8766000	5009400	8477400	2243600	0.816093	0.218973	4
	LmjF.28.1060:mRNA-p1	hypothetical protein, conserved	14	14	14	14	14	14	0	7.1844	13	0	0	0	0	0	0	0	0	0	0	0	0	0	0	0	0	0	0	1	0	2
	LmjF.31.2340.1:mRNA-p1;LmjF.31.2340.2:mRNA-p1	p-nitrophenylphosphatase	23.8379	22.5589	23.1855	21.3206	22.5226	22.1529	0	6.5142	32	2	3	4	2	4	1	284880000	117400000	181250000	49762000	114480000	88603000	14994000	6178800	9539500	2619000	6025300	4663300	0.0800477	1.19538	5
	LmjF.13.0810:mRNA-p1	hypothetical protein, conserved	14	18.7079	16.7835	14	23.1409	14	0.00085874	2.4735	7	0	2	1	0	1	0	0	53525000	14101000	0	1156100000	0	0	428200	112810	0	9248900	0	0.877212	-0.549796	2
	LmjF.36.6310:mRNA-p1	homocysteine S-methyltransferase	14	21.6371	19.606	22.2216	21.8817	22.5344	0	13.955	42	0	2	1	3	2	3	0	48924000	11970000	73359000	57959000	91119000	0	3261600	797990	4890600	3864000	6074600	0.172761	-3.79815	4
	LmjF.18.0090:mRNA-p1	alpha glucosidase II subunit	22.0092	23.1624	22.5117	20.7685	19.863	21.5767	0	12.813	35	2	5	4	1	1	2	130850000	291030000	185380000	55374000	29562000	96963000	4221000	9388100	5980100	1786200	953610	3127800	0.0377722	1.82502	5
	LmjF.27.0550:mRNA-p1	replication factor C, subunit 4	18.4578	20.8628	20.7596	20.7834	20.5717	19.7002	0	38.397	40	1	2	2	2	2	1	8281000	43860000	40832000	41510000	35845000	19592000	360040	1906900	1775300	1804800	1558500	851820	0.722283	-0.325031	5
	LmjF.35.3380:mRNA-p1	poly A polymerase regulatory subunit	21.9407	19.2062	19.5864	21.3707	19.5342	21.789	0	6.6956	30	3	1	1	3	1	3	100630000	15121000	19680000	67787000	18981000	90593000	4025300	604850	787210	2711500	759240	3623700	0.584535	-0.653538	5
	LmjF.16.0680:mRNA-p1	apurinic/apyrimidinic endonuclease-redox protein	22.8451	23.4542	23.6328	21.7599	22.3784	22.4709	0	53.699	77	6	4	5	4	3	4	165760000	252840000	286140000	78126000	119950000	127890000	7534600	11493000	13007000	3551200	5452300	5813400	0.0274988	1.10763	9
	LmjF.13.0650:mRNA-p1	palmitoyl acyltransferase 6	20.3928	20.6934	20.4902	18.7527	20.7337	19.558	0	6.8376	24	2	1	2	1	2	1	31664000	39000000	33878000	10159000	40106000	17753000	1376700	1695700	1472900	441690	1743700	771860	0.220593	0.844028	2
	LmjF.18.1170:mRNA-p1	hypothetical protein, conserved	20.3816	21.2647	20.1038	19.373	20.5135	19.4094	0	7.8728	22	1	2	1	1	1	1	19125000	35272000	15775000	9506000	20957000	9748500	1366100	2519500	1126800	679000	1496900	696320	0.18561	0.818049	2
	LmjF.30.0780:mRNA-p1	mitochondrial oligo_U binding protein TBRGG1	18.7677	14	18.7849	18.5387	14	18.4574	0	7.451	29	1	1	2	1	0	1	15175000	0	15356000	12947000	0	12238000	446310	0	451660	380800	0	359950	0.936489	0.185485	8
	LmjF.32.2160:mRNA-p1	R-SNARE protein	19.9333	20.1646	19.8816	18.6922	20.0447	19.8283	0	4.4989	5	2	2	2	1	2	2	60073000	70518000	57957000	25413000	64899000	55856000	1001200	1175300	965950	423560	1081600	930930	0.33291	0.47141	4
	LmjF.35.4630:mRNA-p1	chaperone protein DnaJ	22.2558	23.0939	23.1282	21.5748	14	20.5385	0	63.921	80	2	4	4	2	0	1	105170000	188010000	192530000	65595000	0	31982000	5008000	8952800	9168300	3123600	0	1523000	0.159471	4.12156	5
	LmjF.18.0580:mRNA-p1	peroxisomal enoyl-coa hydratase	14	21.1685	20.1482	21.7185	18.5683	20.6425	0	86.925	47	0	1	2	3	3	3	0	47139000	23240000	69019000	7774200	32738000	0	2356900	1162000	3450900	388710	1636900	0.482986	-1.87092	3
	LmjF.30.2540:mRNA-p1	AAA family ATPase-like protein	20.0755	14	14	20.1771	14	14	0.0039809	1.8096	4	1	0	1	1	0	0	50827000	0	0	54532000	0	0	1104900	0	0	1185500	0	0	0.991207	-0.0338599	2
	LmjF.36.3850:mRNA-p1	Snf7	19.8224	18.9141	14	14	14	14	0	49.539	56	1	1	0	0	0	0	11125000	5927800	0	0	0	0	927090	493980	0	0	0	0	0.118955	3.57881	6
	LmjF.02.0160:mRNA-p1;LmjF.02.0170:mRNA-p1;LmjF.02.0200:mRNA-p1;LmjF.02.0210:mRNA-p1	phosphoglycan beta 1,3 galactosyltransferase	19.972	21.126	20.7287	19.5596	14	14	0	3.3718	24	2	2	2	2	0	0	42165000	93831000	71243000	31681000	0	0	1028400	2288600	1737600	772710	0	0	0.0650471	4.7557	2
	LmjF.19.1250:mRNA-p1	peroxin 12	20.2193	20.4034	14	19.8171	19.8409	20.0313	0	7.7623	48	1	1	0	2	1	2	25634000	29125000	0	19398000	19721000	22504000	1220700	1386900	0	923700	939070	1071600	0.467443	-1.68885	4
	LmjF.03.0910:mRNA-p1	inorganic pyrophosphatase	14	14	14	14	14	14	0	47.053	13	0	0	1	0	0	0	0	0	0	0	0	0	0	0	0	0	0	0	1	0	2
	LmjF.25.0410:mRNA-p1	translation initiation factor SUI1	21.5808	22.4657	21.3741	20.8191	21.198	20.9058	0	16.277	8	2	2	1	1	1	1	43913000	81092000	38051000	25900000	33679000	27505000	3136700	5792300	2718000	1850000	2405700	1964600	0.0782699	0.83257	3
	LmjF.29.0750:mRNA-p1	U3 small nucleolar ribonucleoprotein protein MPP10	20.2005	19.492	19.6832	19.9888	19.1728	22.7927	0	36.918	67	2	1	1	2	1	2	44583000	27281000	31147000	38499000	21867000	268840000	1204900	737340	841820	1040500	590990	7265800	0.484311	-0.859568	9
	LmjF.21.1563:mRNA-p1	choline dehydrogenase, like protein	22.197	23.1856	22.81	14	18.0909	20.0106	0	14.192	55	5	7	7	0	1	2	120200000	238510000	183830000	0	6980000	26408000	4807900	9540500	7353300	0	279200	1056300	0.0404602	5.36368	8
	LmjF.32.2220:mRNA-p1	hypothetical protein, unknown function	14	19.6674	14	20.2439	20.0328	20.5754	0	4.299	24	0	1	0	1	1	1	0	74108000	0	110510000	95469000	139060000	0	832680	0	1241700	1072700	1562500	0.0812857	-4.39491	2
	LmjF.20.0700:mRNA-p1	conserved protein, unknown function	20.7869	19.6399	21.1527	19.8818	18.9385	18.7612	0.00043649	2.6238	5	2	1	2	2	1	1	59703000	26960000	76933000	31882000	16580000	14662000	1809200	816960	2331300	966110	502420	444320	0.080716	1.33264	3
	LmjF.24.0830:mRNA-p1	Mitochondrial SSU ribosomal protein	19.4934	20.0747	20.1387	19.1665	20.3645	17.0283	0	4.6728	10	2	2	2	2	3	2	32475000	48589000	50795000	25891000	59399000	5881400	738060	1104300	1154400	588430	1350000	133670	0.352074	1.04914	6
	LmjF.21.0770:mRNA-p1	hypothetical protein, conserved	14	14	14	14	14	14	0	6.9755	5	0	0	0	0	0	0	0	0	0	0	0	0	0	0	0	0	0	0	1	0	2
	LmjF.33.1020:mRNA-p1	PSP1 C-terminal conserved region	21.3016	21.0951	20.5515	14	14	14	0	23.594	19	2	2	1	0	0	0	90466000	78405000	53788000	0	0	0	2584700	2240100	1536800	0	0	0	6.27696e-06	6.98273	2
	LmjF.34.2750:mRNA-p1	methyltransferase-like protein	22.7753	23.943	20.8078	20.2703	20.9738	20.9222	0	13.696	26	2	3	2	1	2	2	93322000	209650000	23862000	16440000	26772000	25830000	7178600	16127000	1835600	1264600	2059400	1987000	0.130869	1.78662	3
	LmjF.32.0370:mRNA-p1	root hair defective 3 GTP-binding protein (RHD3)	22.8722	22.8884	23.1415	21.2414	21.5452	21.6466	0	48.591	24	5	3	4	3	4	3	314780000	318340000	379370000	101640000	125470000	134610000	7677500	7764400	9252900	2479100	3060200	3283100	0.000573444	1.48964	5
	LmjF.08.1190:mRNA-p1	intraflagellar transport protein 122B	17.4343	18.7096	18.5248	18.226	18.2015	18.3413	0	10.811	6	1	1	1	1	1	1	12221000	29581000	26024000	21156000	20800000	22915000	177110	428700	377160	306600	301440	332110	0.937564	-0.0333665	2
	LmjF.09.0960:mRNA-p1	hypothetical protein, conserved	20.899	21.1612	20.8132	19.8508	20.7992	20.2726	0.0065612	1.6102	4	1	1	1	1	1	1	43018000	51592000	40532000	20802000	40141000	27867000	1955400	2345100	1842400	945560	1824600	1266700	0.0911477	0.650268	2
	LmjF.35.3260:mRNA-p1	Peroxin 19	23.6631	23.5512	22.915	21.9675	20.9536	14	0	100.37	80	6	5	4	3	2	0	212530000	196670000	126540000	65612000	32494000	0	13283000	12292000	7908700	4100800	2030800	0	0.154887	4.40274	7
	LmjF.36.4020:mRNA-p1	Golgi SNAP receptor complex member 1	14	14	20.8899	20.9664	14	14	0	6.0804	16	0	0	1	2	0	0	0	0	27203000	28685000	0	0	0	0	1943100	2048900	0	0	0.994145	-0.0254962	5
	LmjF.18.1560:mRNA-p1	hypothetical protein, conserved	20.6847	20.8443	20.7595	20.4168	20.825	20.8106	0	5.2817	38	2	2	2	2	2	2	42134000	47065000	44378000	34994000	46441000	45978000	1685400	1882600	1775100	1399800	1857600	1839100	0.607689	0.0786858	3
	LmjF.08.0440:mRNA-p1	hypothetical protein, conserved	14	18.4454	17.9322	14	14	14	0.00044014	2.6964	6	0	1	1	0	0	0	0	36767000	25760000	0	0	0	0	356960	250100	0	0	0	0.117607	2.79252	3
	LmjF.29.0250:mRNA-p1	thymine-7-hydroxylase	20.1683	21.2886	20.2029	20.1678	21.3337	21.3069	0	9.8406	39	2	3	1	3	3	3	17675000	38423000	18104000	17669000	39644000	38914000	1178300	2561500	1206900	1177900	2643000	2594300	0.511418	-0.382912	5
	LmjF.21.0873:mRNA-p1	hypothetical protein, conserved	18.9097	19.459	17.9718	14	14	14	0	5.468	10	1	1	1	0	0	0	20192000	29548000	10539000	0	0	0	492480	720680	257060	0	0	0	0.000386897	4.78015	3
	LmjF.29.2320:mRNA-p1	mitogen-activated protein kinase kinase 1	21.9073	22.7756	21.2813	21.3151	20.8748	14	0	45.116	62	2	3	2	3	3	1	78668000	143610000	50975000	52180000	38456000	0	3933400	7180300	2548700	2609000	1922800	0	0.247406	3.25815	7
	LmjF.27.1430:mRNA-p1	hypothetical protein, conserved	14	14	14	18.567	14	17.7357	0.0051101	1.7251	3	0	0	0	1	0	1	0	0	0	18253000	0	10258000	0	0	0	388360	0	218260	0.120089	-2.76757	2
	LmjF.21.0820:mRNA-p1	Temperature dependent protein affecting M2 dsRNA replication	22.7394	24.7538	24.0859	21.8733	22.8754	22.7424	0	152.44	100	4	10	8	5	5	6	238080000	961860000	605430000	130620000	261610000	238580000	7002400	28290000	17807000	3841800	7694400	7016900	0.111941	1.36267	10
[truncated: 763 more rows]

## Sheet: filtered (Log2=1.6, p=0.05)
	Accession no	Protein names	iBAQ 4E5-1	iBAQ 4E5-2	iBAQ 4E5-3	iBAQ Luciferase-1	iBAQ Luciferase-2	iBAQ Luciferase-3	Q-value	Score	MS/MS Count	Razor + unique peptides 4E5-1	Razor + unique peptides 4E5-2	Razor + unique peptides 4E5-3	Razor + unique peptides Luciferase-1	Razor + unique peptides Luciferase-2	Razor + unique peptides Luciferase-3	Intensity 4E5-1	Intensity 4E5-2	Intensity 4E5-3	Intensity Luciferase-1	Intensity Luciferase-2	Intensity Luciferase-3	iBAQ 4E5-1_1_	iBAQ 4E5-2_1_	iBAQ 4E5-3_1_	iBAQ Luciferase-1_1_	iBAQ Luciferase-2_1_	iBAQ Luciferase-3_1_	t-test p value-(4E5 vs luciferase)	Log2 FC (4E5 vs luciferase)	Razor + unique peptides
[truncated: 117 more rows]

[truncated: 2 more sheets: Enriched with 4E-5, Legend]
