# Supplementary material for: LeishIF4E-5 Is a Promastigote-Specific Cap-Binding Protein in Leishmania
Source: Int J Mol Sci. 2021 Apr 12;22(8):3979. doi: 10.3390/ijms22083979 (PMC8069130; doi:10.3390/ijms22083979)
Supplement: Supplementary file 1 [file ijms-22-03979-s001.zip › TableS2_GO_March1.xlsx]

## Sheet: GO term
	ID	Name	Bgd count	Result count	Result gene list	Pct of bgd	Fold enrichment	Odds ratio	P-value	Benjamini	Bonferroni
	GO:0016281	eukaryotic translation initiation factor 4F complex	16	3	LmjF.15.0060,LmjF.15.1320,LmjF.36.0590,	18.8	11.66	14.57	0.00193623	0.110299	0.278817
	GO:0035770	ribonucleoprotein granule	27	3	LmjF.15.0060,LmjF.22.1600,LmjF.35.0370,	11.1	6.91	7.88	0.0089027	0.110299	1
	GO:0030863	cortical cytoskeleton	12	2	LmjF.09.0900,LmjF.30.1760,	16.7	10.36	12.49	0.0152069	0.110299	1
	GO:0005875	microtubule associated complex	50	3	LmjF.13.1650,LmjF.25.0980,LmjF.35.5340,	6	3.73	4.01	0.0458461	0.192649	1

## Sheet: Legend
	Supplemental Table 2. Proteomic analysis of 4E5 associated proteins – classification by GO term enrichment.
	LeishIF4E-5-SBP interacting proteins, were subjected to pull-down analysis over streptavidin beads and compared to the proteins pulled down from SBP-tagged luciferase expressing cells. The proteomic content was assessed by LC-MS/MS as described in the Materials and Methods chapter. The proteins enriched with LeishIF4E-5 are given in Supplemental Table 1, were analyzed for by the GO term enrichmen…
B	ID	Gene Ontology ID
C	Name	Gene Onotology Term
D	Genes in the background with this term	Number of Genes with this term in the background
E	Genes in the results with this term	Number of Genes with this term in the Results
F	Result gene list	Genes from the result that belong to this term
G	% of background genes in the results	Of the genes in the background with this term, the percentage of genes present in the results
H	Fold enrichment	Precentage of gene with this term in the results divided by percentage of genes with this term present in the background
I	Odds ratio	Odds ration statistic from the Fisher's extact test
J	P-value	P-value from the Fisher's extact test
K	Benjamini	Benjamini-Hochbery false discovery rate
L	Bonferroni	Bonferroni adjusted P-value
