# Supplementary material for: LeishIF4E-5 Is a Promastigote-Specific Cap-Binding Protein in Leishmania
Source: Int J Mol Sci. 2021 Apr 12;22(8):3979. doi: 10.3390/ijms22083979 (PMC8069130; doi:10.3390/ijms22083979)
Supplement: Supplementary file 1 [file ijms-22-03979-s001.zip › TableS3_4G1and4G2_breakdownMS.xlsx]

## Sheet: 4G1 breakdown products
#1 band
Accession	Description	Score	Coverage	# Proteins	# Unique Peptides	# Peptides	# PSMs	Area	# AAs	MW [kDa]	calc. pI
LAMA_000225900.1-p1	tMIF4G domain containing protein, putative	78.0355	27.88	1	23	23	30	6.46963e+08	1015	113.865	7.85498
	A4	Sequence	# PSMs	# Proteins	# Protein Groups	Protein Group Accessions	Modifications	ΔCn	Area	q-Value	PEP	Charge	MH+ [Da]	ΔM [ppm]	RT [min]	# Missed Cleavages
	High	VPTHLQLSmSEVLNSEDGISR	1	1	1	LAMA_000225900.1-p1	M9(Oxidation)	0	1.50263e+08	0	8.291e-10	3	2328.15	-0.859421	78.9374	0
	High	LILAPPTALGQSPDVKPK	1	1	1	LAMA_000225900.1-p1		0	640499365	0	2.818e-07	3	1845.08	-0.366313	81.6029	0
	High	TTGKPYSEEEVDMKR	1	1	1	LAMA_000225900.1-p1		0	243719928	0	3.866e-08	4	1769.83	-1.43497	54.3118	1
	High	QADESELHEVVK	3	1	1	LAMA_000225900.1-p1		0	566137649	0	7.576e-06	3	1383.67	-2.13779	59.3877	0
	High	TTGKPYSEEEVDmKR	1	1	1	LAMA_000225900.1-p1	M13(Oxidation)	0	8.33533e+07	0	4.357e-07	3	1785.83	-4.13811	48.2694	1
	High	LLPYFFSVSNLSETGIPcTTPQcR	1	1	1	LAMA_000225900.1-p1	C18(Carbamidomethyl); C23(Carbamidomethyl)	0	9.75208e+07	0	0.0003787	3	2787.33	-7.25939	106.165	0
	High	FLMMDLSDLNKK	1	1	1	LAMA_000225900.1-p1		0	4.51688e+07	0	1.53e-07	3	1454.73	-3.17934	91.587	1
	High	cDFALSRPASVAFR	1	1	1	LAMA_000225900.1-p1	C1(Carbamidomethyl)	0	88891971	0	0.0002326	3	1596.79	-2.64064	79.4424	0
	High	VADDAEFVVLRR	1	1	1	LAMA_000225900.1-p1		0	5.93072e+08	0	0.0007206	3	1389.74	-2.8122	76.4787	1
	High	AVQEPEYSELYAR	1	1	1	LAMA_000225900.1-p1		0	0	0	1.543e-05	2	1554.74	-3.33333	74.7435	0
	High	EADScDDLQR	3	1	1	LAMA_000225900.1-p1	C5(Carbamidomethyl)	0	313434538	0	2.307e-05	2	1208.48	-3.39667	46.7501	0
	High	WcVQQYLEVPTLK	1	1	1	LAMA_000225900.1-p1	C2(Carbamidomethyl)	0	3.1694e+07	0	2.032e-05	2	1663.84	-5.75349	99.9831	0
	High	AEYHQcPR	1	1	1	LAMA_000225900.1-p1	C6(Carbamidomethyl)	0	292852120	0	0.004537	3	1060.46	-2.09183	43.6299	0
	High	NIPQmESISSVGHYDPLSQcMLFHK	1	1	1	LAMA_000225900.1-p1	M5(Oxidation); C20(Carbamidomethyl)	0	89181270	0	0.000278	4	2934.36	0.460617	90.2605	0
	High	FLGELFK	2	1	1	LAMA_000225900.1-p1		0	268042565	0	0.001727	2	853.481	-1.50433	87.6138	0
	High	FTELLQELmQLPLR	1	1	1	LAMA_000225900.1-p1	M9(Oxidation)	0	1.18831e+07	0	0.0001207	3	1746.95	1.85212	107.332	0
	High	QVTTDTSRFEER	1	1	1	LAMA_000225900.1-p1		0	648086112	0	0.01619	3	1468.7	-1.5304	55.1205	1
	High	INLVTER	1	1	1	LAMA_000225900.1-p1		0	6.52303e+08	0	0.003104	2	844.488	-1.27159	60.4264	0
	High	VYPVEMFMSVR	1	1	1	LAMA_000225900.1-p1		0	2.00798e+07	0	0.001945	2	1357.66	-0.364849	100.312	0
	High	VVENMFK	1	1	1	LAMA_000225900.1-p1		0	335416378	0	0.01103	2	866.442	-2.06933	63.7578	0
	High	LFSELcEMK	1	1	1	LAMA_000225900.1-p1	C6(Carbamidomethyl)	0	57681740	0.002	0.0561	2	1156.54	-1.25618	79.1917	0
	High	YLGVAK	2	1	1	LAMA_000225900.1-p1		0	3.70158e+08	0.002	0.04867	2	650.386	-2.56103	50.7134	0
	High	LVGNIK	1	1	1	LAMA_000225900.1-p1		0	4.33262e+08	0.003	0.08092	2	643.412	-2.41415	48.5851	0
	High	RPLMLAR	1	1	1	LAMA_000225900.1-p1		0	212419262	0.007	0.2087	2	856.516	-3.50226	55.233	0
#2 band
Accession	Description	Score	Coverage	# Proteins	# Unique Peptides	# Peptides	# PSMs	Area	# AAs	MW [kDa]	calc. pI
LAMA_000225900.1-p1	MIF4G domain containing protein, putative	23.4923	7.29	1	6	6	8	394142564	1015	113.865	7.85498
	A4	Sequence	# PSMs	# Proteins	# Protein Groups	Protein Group Accessions	Modifications	ΔCn	Area	q-Value	PEP	Charge	MH+ [Da]	ΔM [ppm]	RT [min]	# Missed Cleavages
	High	FTELLQELMQLPLR	1	1	1	LAMA_000225900.1-p1		0	2.71726e+06	0	1.047e-10	2	1730.95	-3.00005	108.417	0
	High	WcVQQYLEVPTLK	1	1	1	LAMA_000225900.1-p1	C2(Carbamidomethyl)	0	8.91679e+07	0	5.135e-11	2	1663.85	1.21632	99.9232	0
	High	VPTHLQLSmSEVLNSEDGISR	1	1	1	LAMA_000225900.1-p1	M9(Oxidation)	0	69375172	0	4.43e-07	3	2328.16	3.93812	78.8747	0
	High	AVQEPEYSELYAR	2	1	1	LAMA_000225900.1-p1		0	573773316	0	5.247e-08	2	1554.74	-1.1349	74.8032	0
	High	FLGELFK	2	1	1	LAMA_000225900.1-p1		0	324908432	0	0.007169	2	853.482	0.641066	86.8361	0
	High	YLGVAK	1	1	1	LAMA_000225900.1-p1		0	283745944	0.002	0.0339	2	650.385	-3.40563	50.1768	0

## Sheet: 4G2 breakdown products
#1 band
Accession	Description	Score	Coverage	# Proteins	# Unique Peptides	# Peptides	# PSMs	Area	# AAs	MW [kDa]	calc. pI
LAMA_000238000.1-p1	MIF4G domain containing protein, putative	104.394	19.06	1	26	26	39	966414006	1453	153.555	5.41455
	A4	Sequence	# PSMs	# Proteins	# Protein Groups	Protein Group Accessions	Modifications	ΔCn	Area	q-Value	PEP	Charge	MH+ [Da]	ΔM [ppm]	RT [min]	# Missed Cleavages
	High	ADQFYEAEcDGAIEKPTQEGGR	1	1	1	LAMA_000238000.1-p1	C9(Carbamidomethyl)	0	700787500	0	5.025e-12	3	2471.07	-2.09025	70.7812	0
	High	VPQGQHIVGDKTQSLEYR	2	1	1	LAMA_000238000.1-p1		0	448171659	0	7.636e-09	4	2055.06	0.0287361	62.77	1
	High	EQLHEVAMEALQR	2	1	1	LAMA_000238000.1-p1		0	3.05281e+08	0	4.016e-07	2	1553.78	2.56952	77.354	0
	High	LPWQASTEAQSFVR	1	1	1	LAMA_000238000.1-p1		0	2.12691e+08	0	9.594e-09	2	1619.82	-0.544037	87.5395	0
	High	EQLHEVAmEALQR	2	1	1	LAMA_000238000.1-p1	M8(Oxidation)	0	1.33309e+08	0	0.0011	3	1569.77	-1.76892	69.3158	0
	High	STLQHVRPEAIAK	2	1	1	LAMA_000238000.1-p1		0	835634863	0	4.716e-05	3	1449.81	-1.79361	55.229	0
	High	QEAPISLAQGSLR	1	1	1	LAMA_000238000.1-p1		0	1.17128e+08	0	4.755e-06	2	1369.74	-0.367791	77.765	0
	High	DGGGFGSPAALR	1	1	1	LAMA_000238000.1-p1		0	246118472	0	4.386e-05	2	1104.54	-2.59694	69.3498	0
	High	FVLmSTVDDLR	1	1	1	LAMA_000238000.1-p1	M4(Oxidation)	0	6.77686e+07	0	2.32e-05	2	1311.66	-0.0639025	84.0046	0
	High	VPQGQHIVGDK	2	1	1	LAMA_000238000.1-p1		0	380045080	0	0.0002897	3	1177.63	-3.96608	47.8966	0
	High	MGGTSPTPSAIGTAAK	2	1	1	LAMA_000238000.1-p1		0	91170722	0	0.0002131	2	1446.73	0.987851	61.0543	0
	High	YTPRPMTMSAAAR	1	1	1	LAMA_000238000.1-p1		0	170515514	0	7.14e-06	3	1452.71	-1.14023	61.8176	0
	High	LPIPEANTEQmTK	2	1	1	LAMA_000238000.1-p1	M11(Oxidation)	0	3.47445e+08	0	4.531e-07	2	1487.74	-1.94222	65.791	0
	High	SNALEALGDVWEGR	1	1	1	LAMA_000238000.1-p1		0	7.96956e+06	0	3.857e-07	2	1516.74	0.839131	100.156	0
	High	ALAAPPSADYPR	2	1	1	LAMA_000238000.1-p1		0	1036278386	0	3.717e-06	2	1228.63	-0.392229	66.5768	0
	High	LPIPEANTEQMTK	2	1	1	LAMA_000238000.1-p1		0	929966102	0	5.721e-08	2	1471.74	-1.76894	72.0689	0
	High	YFVQSAEGR	1	1	1	LAMA_000238000.1-p1		0	308491926	0	0.0003972	2	1056.51	-1.16435	58.6433	0
	High	EVIFEQLR	1	1	1	LAMA_000238000.1-p1		0	932997530	0	0.008601	2	1033.57	2.43499	81.7217	0
	High	FVcELFLR	2	1	1	LAMA_000238000.1-p1	C3(Carbamidomethyl)	0	2.63786e+08	0	0.0001132	2	1083.57	1.11185	91.9637	0
	High	IVDAFFTK	1	1	1	LAMA_000238000.1-p1		0	880322246	0	0.002617	2	940.513	-0.766754	79.9478	0
	High	mIHHmVVAVLNK	1	1	1	LAMA_000238000.1-p1	M1(Oxidation); M5(Oxidation)	0	64376947	0	0.00381	3	1423.75	-2.93257	56.4333	0
	High	GLFGEVEKK	1	1	1	LAMA_000238000.1-p1		0	139588220	0.001	0.02216	2	1006.55	-3.29531	64.6082	1
	High	FVHEFNER	1	1	1	LAMA_000238000.1-p1		0	23076461	0.001	0.02159	2	1077.51	2.50792	57.0952	0
	High	QQSLELR	1	1	1	LAMA_000238000.1-p1		0	602484092	0.001	0.02454	2	873.478	-1.35386	58.184	0
	High	IGTSVAVKR	1	1	1	LAMA_000238000.1-p1		0	1.49569e+08	0.002	0.03624	3	930.571	-2.80639	47.6813	1
	High	cLSVVKEEK	2	1	1	LAMA_000238000.1-p1	C1(Carbamidomethyl)	0	1.94776e+08	0.002	0.03301	2	1091.58	4.92998	50.5487	1
	High	GLFGEVEK	1	1	1	LAMA_000238000.1-p1		0	1.34747e+08	0.002	0.02795	2	878.461	-1.13639	71.8897	0
	High	McGNVR	1	1	1	LAMA_000238000.1-p1	C2(Carbamidomethyl)	0	0	0.009	0.1551	2	736.323	0.0669685	39.4874	0
#2 band
Accession	Description	Score	Coverage	# Proteins	# Unique Peptides	# Peptides	# PSMs	Area	# AAs	MW [kDa]	calc. pI
LAMA_000238000.1-p1	MIF4G domain containing protein, putative	3.99081	1.86	1	3	3	3	1.02925e+08	1453	153.555	5.41455
	A4	Sequence	# PSMs	# Proteins	# Protein Groups	Protein Group Accessions	Modifications	ΔCn	Area	q-Value	PEP	Charge	MH+ [Da]	ΔM [ppm]	RT [min]	# Missed Cleavages
	High	ALAAPPSADYPR	1	1	1	LAMA_000238000.1-p1		0	120262515	0	0.0002437	2	1228.63	-2.97546	66.059	0
	High	EVIFEQLR	1	1	1	LAMA_000238000.1-p1		0	127803991	0	0.003411	2	1033.57	0.0728759	80.999	0
	High	QQSLELR	1	1	1	LAMA_000238000.1-p1		0	6.07095e+07	0.003	0.07182	2	873.475	-4.84768	57.4331	0
#3 band
Accession	Description	Score	Coverage	# Proteins	# Unique Peptides	# Peptides	# PSMs	Area	# AAs	MW [kDa]	calc. pI
LAMA_000238000.1-p1	MIF4G domain containing protein, putative	1.86662	1.93	1	3	3	3	3.85001e+07	1453	153.555	5.41455
	A4	Sequence	# PSMs	# Proteins	# Protein Groups	Protein Group Accessions	Modifications	ΔCn	Area	q-Value	PEP	Charge	MH+ [Da]	ΔM [ppm]	RT [min]	# Missed Cleavages
	High	ALAAPPSADYPR	1	1	1	LAMA_000238000.1-p1		0	7.02439e+07	0	0.00356	2	1228.63	-0.988357	66.1264	0
	High	EVIFEQLR	1	1	1	LAMA_000238000.1-p1		0	1.63897e+07	0.002	0.07666	2	1033.57	2.08067	81.2615	0
	High	SYLVEVGK	1	1	1	LAMA_000238000.1-p1		0	2.88667e+07	0.004	0.1091	2	894.494	0.692769	66.2255	0
#4 band
Accession	Description	Score	Coverage	# Proteins	# Unique Peptides	# Peptides	# PSMs	Area	# AAs	MW [kDa]	calc. pI
LAMA_000238000.1-p1	MIF4G domain containing protein, putative	6.18573	2.68	1	2	2	3	2.34771e+07	1453	153.555	5.41455
	A4	Sequence	# PSMs	# Proteins	# Protein Groups	Protein Group Accessions	Modifications	ΔCn	Area	q-Value	PEP	Charge	MH+ [Da]	ΔM [ppm]	RT [min]	# Missed Cleavages
	High	MGGTSPTPSAIGTAAK	1	1	1	LAMA_000238000.1-p1		0	41029541	0	0.02319	2	1446.73	0.73472	60.6063	0
	High	AEDAATAAVTEVVQSSSLEAAEK	1	1	1	LAMA_000238000.1-p1		0	5.92464e+06	0	0.01206	3	2277.1	-2.12329	94.9409	0
	High	mGGTSPTPSAIGTAAK	1	1	1	LAMA_000238000.1-p1	M1(Oxidation)	0	0	0	0.02343	2	1462.72	-1.88908	57.9534	0

## Sheet: Legend
	Table S3. Mass spectrometry analysis of the various bands obtained from eluted LeishIF4G1 and LeishIF4G2 fraction. Transgenic cell line expressing LeishIF4G1 and LeishIF4G2 were subjected to pull-down analysis over streptavidin-Sepharose beads. The eluted fractions were resolved over 10% SDS-PAGE and subjected to western analysis using specific antibodies against SBP tag. The corresponding bands …
Column	Column Name	Description
B	Accession	Displays by default the unique identifier assigned to the protein by the FASTA database used to generate the report.
C	Description	Provides the name of the protein exclusive of the identifier that appears in the Accession column. This description appears in the table by default.
D	Score	Displays the protein score, which is the sum of the scores of the individual peptides.
E	Coverage	Displays by default the percentage of the protein sequence covered by identified peptides.
F	# Proteins	Displays the number of identified proteins in the protein group of a master protein.
G	# Unique Peptides	Displays the number of peptide sequences unique to a protein group.
H	# Peptides	Displays the number of distinct peptide sequences in the protein group.
I	# PSMs	Displays the total number of identified peptide sequences (peptide spectrum matches) for the protein, including those redundantly identified.
J	Area	Displays the area of the peak for the isotopic cluster for the peptide.
K	# AAs	Shows by default the sequence length of the protein.
L	MW [kDa]	Displays the calculated molecular weight of the protein.
M	calc. pI	Displays the theoretically calculated isoelectric point, which is the pH at which a particular molecule carries no net electrical charge.
I	Modifications	Displays the static and dynamic modifications identified in the peptide.
J	ΔCn	Normalized difference between the best and the second- best scores
L	PEP	The posterior error probability (PEP) is the probability that the observed PSM is incorrect
N	Charge	Displays the charge state of the peptide.
O	MH+ [Da]	Displays the protonated monoisotopic mass of the peptides, in daltons.
P	ΔM [ppm]	Displays the difference between the theoretical mass of the peptide and the experimental mass of the precursor ion.
Q	RT [min]	Displays the retention time when the peptide was observed, in minutes.
R	# Missed Cleavages	Displays the number of cleavage sites in a peptide sequence that a cleavage reagent (enzyme) did not cleave. This number excludes cases where an amino acid such as proline inhibits the cleaving enzyme. For example, if proline resides next to lysine or arginine, trypsin does not cleave the lysine or arginine. The # of Missed Cleavages value is 0 for a complete digest of all peptides.
